# Supplementary material for: Protoplast‐Based Functional Genomics and Genome Editing: Progress, Challenges and Applications
Source: Plant Cell Environ. 2026 Jan 11;49(4):2183–99. doi: 10.1111/pce.70375 (PMC12976588; doi:10.1111/pce.70375)
Supplement: Supplementary file 2 — Supplementary Table 1: 1050 studies. [file PCE-49-2183-s003.xlsx]

## Sheet: Supplementary_Table1_1050 studi
Supplementary Table1. 1050 studies.
Number	Short Citation	TITLE	First author	Correspondence	Published year	Treatment type	Experiments	Details	PMID	Genus	Species	cv.	tissue
1	Lin et al., 2018	A Protoplast Transient Expression System to Enable Molecular, Cellular, and Functional Studies in Phalaenopsis orchids	Hsiang-Yin Lin	Su-Chiung Fang	2018	Biotic	transfection	plasmid DNA	29988409	Phalaenopsis	aphrodite		mesophyll
1	Lin et al., 2018	A Protoplast Transient Expression System to Enable Molecular, Cellular, and Functional Studies in Phalaenopsis orchids	Hsiang-Yin Lin	Su-Chiung Fang	2018	Biotic	transfection	plasmid DNA	29988409	Phalaenopsis	aphrodite		petal
2	Ren et al., 2021	Highly Efficient Leaf Base Protoplast Isolation and Transient Expression Systems for Orchids and Other Important Monocot Crops	Rui Ren	Fengxi Yang	2021	Biotic	transfection	plasmid DNA	33659015	Arundina	NA		leaf base tissue
2	Ren et al., 2021	Highly Efficient Leaf Base Protoplast Isolation and Transient Expression Systems for Orchids and Other Important Monocot Crops	Rui Ren	Fengxi Yang	2021	Biotic	transfection	plasmid DNA	33659015	Cymbidium	sinense		flower pedicels
2	Ren et al., 2021	Highly Efficient Leaf Base Protoplast Isolation and Transient Expression Systems for Orchids and Other Important Monocot Crops	Rui Ren	Fengxi Yang	2021	Biotic	transfection	plasmid DNA	33659015	Cymbidium	sinense		leaf base tissue
2	Ren et al., 2021	Highly Efficient Leaf Base Protoplast Isolation and Transient Expression Systems for Orchids and Other Important Monocot Crops	Rui Ren	Fengxi Yang	2021	Biotic	transfection	plasmid DNA	33659015	Cymbidium	sinense		young leaves
2	Ren et al., 2021	Highly Efficient Leaf Base Protoplast Isolation and Transient Expression Systems for Orchids and Other Important Monocot Crops	Rui Ren	Fengxi Yang	2021	Biotic	transfection	plasmid DNA	33659015	Cymbidium	sinense		young roots
2	Ren et al., 2021	Highly Efficient Leaf Base Protoplast Isolation and Transient Expression Systems for Orchids and Other Important Monocot Crops	Rui Ren	Fengxi Yang	2021	Biotic	transfection	plasmid DNA	33659015	Dendrobium	NA		leaf base tissue
2	Ren et al., 2021	Highly Efficient Leaf Base Protoplast Isolation and Transient Expression Systems for Orchids and Other Important Monocot Crops	Rui Ren	Fengxi Yang	2021	Biotic	transfection	plasmid DNA	33659015	Oryza	sativa		leaf base tissue
2	Ren et al., 2021	Highly Efficient Leaf Base Protoplast Isolation and Transient Expression Systems for Orchids and Other Important Monocot Crops	Rui Ren	Fengxi Yang	2021	Biotic	transfection	plasmid DNA	33659015	Paphiopedilum	NA		leaf base tissue
2	Ren et al., 2021	Highly Efficient Leaf Base Protoplast Isolation and Transient Expression Systems for Orchids and Other Important Monocot Crops	Rui Ren	Fengxi Yang	2021	Biotic	transfection	plasmid DNA	33659015	Phalaenopsis	NA		leaf base tissue
2	Ren et al., 2021	Highly Efficient Leaf Base Protoplast Isolation and Transient Expression Systems for Orchids and Other Important Monocot Crops	Rui Ren	Fengxi Yang	2021	Biotic	transfection	plasmid DNA	33659015	Zea	mays		leaf base tissue
3	Wu et al., 2017	Highly efficient mesophyll protoplast isolation and PEG-mediated transient gene expression for rapid and large-scale gene characterization in cassava (Manihot esculenta Crantz)	Jun-Zheng Wu	Jin-Ping Liu	2017	Biotic	transfection	plasmid DNA	28292294	Manihot	esculenta	South China 8_SC8	mesophyll
4	Lei et al., 2024	A protoplast-based transient gene expression assay for the identification of heat and oxidative stress-regulatory genes in perennial ryegrass	Shanshan Lei	Bin Xu	2024	Abiotic	Heat	NA	38725058	Lolium	perenne		mesophyll
4	Lei et al., 2024	A protoplast-based transient gene expression assay for the identification of heat and oxidative stress-regulatory genes in perennial ryegrass	Shanshan Lei	Bin Xu	2024	Biotic	transfection	plasmid DNA	38725058	Lolium	perenne		mesophyll
5	Li et al., 2023	Antagonistic Regulation of ABA Responses by Duplicated Tandemly Repeated DUF538 Protein Genes in Arabidopsis	Yingying Li	Shucai Wang	2023	Biotic	transfection	plasmid DNA	37631202	Arabidopsis	thaliana		mesophyll
6	Ren et al., 2020	Highly Efficient Protoplast Isolation and Transient Expression System for Functional Characterization of Flowering Related Genes in Cymbidium Orchids	Rui Ren	Fengxi Yang	2020	Biotic	transfection	plasmid DNA	32218171	Cymbidium	NA		flower petals and buds
7	Machettira et al., 2012	Protein-induced modulation of chloroplast membrane morphology	Anu B Machettira	Enrico Schleiff	2012	Biotic	transfection	plasmid DNA	22639631	Arabidopsis	thaliana		mesophyll
8	Hu et al., 2015	Protein sHSP26 improves chloroplast performance under heat stress by interacting with specific chloroplast proteins in maize (Zea mays)	Xiuli Hu	Wei Wang	2015	Abiotic	Heat	NA	25540934	Zea	mays	Zhengdan 958	mesophyll
9	Wang et al., 2022	Regulation of cytokinin biosynthesis using PtRD26pro -IPT module improves drought tolerance through PtARR10-PtYUC4/5-mediated reactive oxygen species removal in Populus	Hou-Ling Wang	Zhonghai Li	2022	Abiotic	Drought	NA	34990062	Populus	tomentosa		mesophyll
10	Deforges et al., 2019	Control of Cognate Sense mRNA Translation by cis-Natural Antisense RNAs	Jules Deforges	Yves Poirier	2019	Biotic	transfection	plasmid DNA	30760640	Arabidopsis	thaliana		mesophyll
11	Lin et al., 2014	A simple improved-throughput xylem protoplast system for studying wood formation	Ying-Chung Lin	Vincent L Chiang	2014	Biotic	transfection	plasmid DNA	25144270	Populus	trichocarpa		xylem
12	Yoo et al., 2007	Arabidopsis mesophyll protoplasts: a versatile cell system for transient gene expression analysis	Sang-Dong Yoo	Jen Sheen	2007	Biotic	transfection	plasmid DNA	17585298	Arabidopsis	thaliana		mesophyll
13	Fraiture et al., 2014	An Arabidopsis and tomato mesophyll protoplast system for fast identification of early MAMP-triggered immunity-suppressing effectors	Malou Fraiture	Frédéric Brunner	2014	Biotic	activity assay	peptide	24643564	Arabidopsis	thaliana		mesophyll
13	Fraiture et al., 2014	An Arabidopsis and tomato mesophyll protoplast system for fast identification of early MAMP-triggered immunity-suppressing effectors	Malou Fraiture	Frédéric Brunner	2014	Biotic	transfection	plasmid DNA	24643564	Arabidopsis	thaliana		mesophyll
13	Fraiture et al., 2014	An Arabidopsis and tomato mesophyll protoplast system for fast identification of early MAMP-triggered immunity-suppressing effectors	Malou Fraiture	Frédéric Brunner	2014	Biotic	activity assay	peptide	24643564	Solanum	lycopersicum		mesophyll
13	Fraiture et al., 2014	An Arabidopsis and tomato mesophyll protoplast system for fast identification of early MAMP-triggered immunity-suppressing effectors	Malou Fraiture	Frédéric Brunner	2014	Biotic	transfection	plasmid DNA	24643564	Solanum	lycopersicum		mesophyll
14	Shen et al., 2017	Efficient isolation of Magnolia protoplasts and the application to subcellular localization of MdeHSF1	Yamei Shen	Lailiang Cheng	2017	Biotic	transfection	plasmid DNA	28546825	Magnolia	denudata x acuminata	Yellow River	mesophyll
15	Yang et al., 2023	An efficient transient gene expression system for protein subcellular localization assay and genome editing in citrus protoplasts	Wenhui Yang	Xiaomeng Wu	2023	Biotic	transfection	plasmid DNA	NA (https://doi.org/10.1016/j.hpj.2022.06.006 )	Citrus	unshiu		ovule
15	Yang et al., 2023	An efficient transient gene expression system for protein subcellular localization assay and genome editing in citrus protoplasts	Wenhui Yang	Xiaomeng Wu	2023	Biotic	transfection	plasmid DNA	NA (https://doi.org/10.1016/j.hpj.2022.06.006 )	Fortunella	hindsii		hypocotyls
16	Horváth, 2009	Protoplast isolation from Solanum lycopersicum L. leaf tissues and their response to short-term NaCl treatment	Edit Horváth	Edit Horváth	2009	Abiotic	Salt	NA	NA (https://www2.sci.u-szeged.hu/ABS/2009/Acta%20HPc/5383.pdf)	Solanum	lycopersicum		leaves
17	Sommer et al., 2011	Chloroplast Omp85 proteins change orientation during evolution	Maik S Sommer	Enrico Schleiff	2011	Biotic	transfection	plasmid DNA	21825140	Arabidopsis	thaliana		mesophyll
18	Li et al., 2018	Efficient protoplast isolation and transient gene expression system for Phalaenopsis hybrid cultivar ‘Ruili Beauty’	Jinlan Li	Guangdong Wang	2018	Biotic	transfection	plasmid DNA	NA (https://doi.org/10.1007/s11627-017-9872-z)	Phalaenopsis	NA	Ruili Beauty	mesophyll
19	Nanjareddy et al., 2016	Protoplast isolation, transient transformation of leaf mesophyll protoplasts and improved Agrobacterium-mediated leaf disc infiltration of Phaseolus vulgaris: tools for rapid gene expression analysis	Kalpana Nanjareddy	Miguel Lara	2016	Biotic	transfection	plasmid DNA	27342637	Phaseolus	vulgaris		mesophyll
20	Chen et al., 2006	A highly efﬁcient transient protoplast system for analyzingdefence gene expression and protein–protein interactions in rice	Songbiao Chen	Guo-Liang Wang	2006	Biotic	gene expression analysis	Magnaporthe grisea cell-wall extract	20507457	Oryza	sativa		leaves
20	Chen et al., 2006	A highly efﬁcient transient protoplast system for analyzingdefence gene expression and protein–protein interactions in rice	Songbiao Chen	Guo-Liang Wang	2006	Biotic	transfection	plasmid DNA	20507457	Oryza	sativa		leaves
20	Chen et al., 2006	A highly efﬁcient transient protoplast system for analyzingdefence gene expression and protein–protein interactions in rice	Songbiao Chen	Guo-Liang Wang	2006	Biotic	gene expression analysis	Magnaporthe grisea cell-wall extract	20507457	Oryza	sativa		sheath
20	Chen et al., 2006	A highly efﬁcient transient protoplast system for analyzingdefence gene expression and protein–protein interactions in rice	Songbiao Chen	Guo-Liang Wang	2006	Biotic	transfection	plasmid DNA	20507457	Oryza	sativa		sheath
20	Chen et al., 2006	A highly efﬁcient transient protoplast system for analyzingdefence gene expression and protein–protein interactions in rice	Songbiao Chen	Guo-Liang Wang	2006	Biotic	gene expression analysis	Magnaporthe grisea cell-wall extract	20507457	Oryza	sativa		stems
20	Chen et al., 2006	A highly efﬁcient transient protoplast system for analyzingdefence gene expression and protein–protein interactions in rice	Songbiao Chen	Guo-Liang Wang	2006	Biotic	transfection	plasmid DNA	20507457	Oryza	sativa		stems
21	Abel et al., 1994	Transient transformation of Arabidopsis leaf protoplasts: a versatile experimental system to study gene expression	Steffen Abel	A Theologis	1994	Biotic	transfection	plasmid DNA	8180625	Arabidopsis	thaliana		mesophyll
22	Lu et al., 2016	Allelic barley MLA immune receptors recognize sequence-unrelated avirulence effectors of the powdery mildew pathogen	Xunli Lu	Paul Schulze-Lefert	2016	Biotic	transfection	plasmid DNA	27702901	Hordeum	vulgare	Manchuria	mesophyll
23	Doelling et al., 1993	Transient expression in Arabidopsis thaliana protoplasts derived from rapidly established cell suspension cultures	Jed H. Doelling	C S Pikaard	1993	Biotic	transfection	plasmid DNA	24197149	Arabidopsis	thaliana		seed callus
24	Gopalakrishnan et al., 1991	Barley aleurone layer cell protoplasts as a transient expression system	Bhuvana Gopalakrishnan	S Muthukrishnan	1991	Biotic	transfection	plasmid DNA	1832576	Hordeum	aegiceras		aleurone
25	Graham et al., 1994	Analysis of the cucumber malate synthase gene promoter by transient expression and gel retardation assays	I A Graham	Christopher J Leaver	1994	Biotic	transfection	plasmid DNA	7849759	Cucumis	sativus	Masterpiece	mesophyll
26	Hauptmann et al., 1987	Transient expression of electroporated DNA in monocotyledonous and dicotyledonous species	R M Hauptmann	R T Fraley	1987	Biotic	transfection	plasmid DNA	24248756	Daucus	carota		leaves
26	Hauptmann et al., 1987	Transient expression of electroporated DNA in monocotyledonous and dicotyledonous species	R M Hauptmann	R T Fraley	1987	Biotic	transfection	plasmid DNA	24248756	Glycine	max		leaves
26	Hauptmann et al., 1987	Transient expression of electroporated DNA in monocotyledonous and dicotyledonous species	R M Hauptmann	R T Fraley	1987	Biotic	transfection	plasmid DNA	24248756	Panicum	maximum		leaves
26	Hauptmann et al., 1987	Transient expression of electroporated DNA in monocotyledonous and dicotyledonous species	R M Hauptmann	R T Fraley	1987	Biotic	transfection	plasmid DNA	24248756	Pennisetum	purpureum		leaves
26	Hauptmann et al., 1987	Transient expression of electroporated DNA in monocotyledonous and dicotyledonous species	R M Hauptmann	R T Fraley	1987	Biotic	transfection	plasmid DNA	24248756	Pennisetum	purpureum _ americanum		leaves
26	Hauptmann et al., 1987	Transient expression of electroporated DNA in monocotyledonous and dicotyledonous species	R M Hauptmann	R T Fraley	1987	Biotic	transfection	plasmid DNA	24248756	Pennisetum	purpureum _ americanum _ squamulatum		leaves
26	Hauptmann et al., 1987	Transient expression of electroporated DNA in monocotyledonous and dicotyledonous species	R M Hauptmann	R T Fraley	1987	Biotic	transfection	plasmid DNA	24248756	Petunia	hybrida		leaves
26	Hauptmann et al., 1987	Transient expression of electroporated DNA in monocotyledonous and dicotyledonous species	R M Hauptmann	R T Fraley	1987	Biotic	transfection	plasmid DNA	24248756	Saccharum	officinarum		leaves
26	Hauptmann et al., 1987	Transient expression of electroporated DNA in monocotyledonous and dicotyledonous species	R M Hauptmann	R T Fraley	1987	Biotic	transfection	plasmid DNA	24248756	Triticum	monococcum		leaves
27	Kirschner et al., 2000	Transient expression and heat-stress-induced co-aggregation of endogenous and heterologous small heat-stress proteins in tobacco protoplasts	Marc Kirschner	Lutz Nover	2000	Abiotic	Heat	NA	11069712	Nicotiana	NA		mesophyll
27	Kirschner et al., 2000	Transient expression and heat-stress-induced co-aggregation of endogenous and heterologous small heat-stress proteins in tobacco protoplasts	Marc Kirschner	Lutz Nover	2000	Biotic	transfection	plasmid DNA	11069712	Nicotiana	NA		mesophyll
28	Lee et al., 2012	Screening a cDNA Library for Protein–Protein Interactions Directly in Planta	Lan-Ying Lee	Choun-Sea Lin	2012	Biotic	transfection	plasmid DNA	22623495	Arabidopsis	thaliana		mesophyll
28	Lee et al., 2012	Screening a cDNA Library for Protein–Protein Interactions Directly in Planta	Lan-Ying Lee	Choun-Sea Lin	2012	Biotic	transfection	plasmid DNA	22623495	Nicotiana	tabacum	BY-2	mesophyll
29	Li et al., 2012	Arabidopsis root-abundant cytosolic methionine sulfoxide reductase B genes MsrB7 and MsrB8 are involved in tolerance to oxidative stress	Chia-Wen Li	Ming-Tsair Chan	2012	Biotic	transfection	plasmid DNA	22885616	Arabidopsis	thaliana		roots
30	Lin et al., 2022	DNA-free CRISPR-Cas9 gene editing of wild tetraploid tomato Solanum peruvianum using protoplast regeneration	Choun-Sea Lin	Yao-Cheng Lin	2022	Biotic	transfection	CRISPR_RNP	35088855	Solanum	peruvianum		callus
31	Wu et al., 2022	Application of Protoplast Regeneration to CRISPR/Cas9 Mutagenesis in Nicotiana tabacum	Fu-Hui Wu	Choun-Sea Lin	2022	Biotic	transfection	CRISPR_plasmid DNA	35258824	Nicotiana	tabacum		NA
32	Hsu et al., 2021	Efficient and Economical Targeted Insertion in Plant Genomes via Protoplast Regeneration	Chen-Tran Hsu	Choun-Sea Lin	2021	Biotic	transfection	CRISPR_plasmid DNA	34569819	Brassica	oleracea		NA
32	Hsu et al., 2021	Efficient and Economical Targeted Insertion in Plant Genomes via Protoplast Regeneration	Chen-Tran Hsu	Choun-Sea Lin	2021	Biotic	transfection	CRISPR_plasmid DNA	34569819	Nicotiana	tabacum		NA
33	Lin et al., 2018	Application of protoplast technology to CRISPR/Cas9 mutagenesis: from single-cell mutation detection to mutant plant regeneration	Choun-Sea Lin	Ming-Tsair Chan	2018	Biotic	transfection	CRISPR_RNP	29230929	Arabidopsis	thaliana		mesophyll
33	Lin et al., 2018	Application of protoplast technology to CRISPR/Cas9 mutagenesis: from single-cell mutation detection to mutant plant regeneration	Choun-Sea Lin	Ming-Tsair Chan	2018	Biotic	transfection	CRISPR_RNP	29230929	Bambusa	oldhamii		mesophyll
33	Lin et al., 2018	Application of protoplast technology to CRISPR/Cas9 mutagenesis: from single-cell mutation detection to mutant plant regeneration	Choun-Sea Lin	Ming-Tsair Chan	2018	Biotic	transfection	CRISPR_RNP	29230929	Brassica	napus		mesophyll
33	Lin et al., 2018	Application of protoplast technology to CRISPR/Cas9 mutagenesis: from single-cell mutation detection to mutant plant regeneration	Choun-Sea Lin	Ming-Tsair Chan	2018	Biotic	transfection	CRISPR_RNP	29230929	Brassica	oleracea		mesophyll
33	Lin et al., 2018	Application of protoplast technology to CRISPR/Cas9 mutagenesis: from single-cell mutation detection to mutant plant regeneration	Choun-Sea Lin	Ming-Tsair Chan	2018		isolation	NA	29230929	Cleome	gynadra		mesophyll
33	Lin et al., 2018	Application of protoplast technology to CRISPR/Cas9 mutagenesis: from single-cell mutation detection to mutant plant regeneration	Choun-Sea Lin	Ming-Tsair Chan	2018		isolation	NA	29230929	Cleome	monophilla		mesophyll
33	Lin et al., 2018	Application of protoplast technology to CRISPR/Cas9 mutagenesis: from single-cell mutation detection to mutant plant regeneration	Choun-Sea Lin	Ming-Tsair Chan	2018		isolation	NA	29230929	Cleome	spinosa		mesophyll
33	Lin et al., 2018	Application of protoplast technology to CRISPR/Cas9 mutagenesis: from single-cell mutation detection to mutant plant regeneration	Choun-Sea Lin	Ming-Tsair Chan	2018	Biotic	transfection	CRISPR_RNP	29230929	Nicotiana	tabacum		mesophyll
33	Lin et al., 2018	Application of protoplast technology to CRISPR/Cas9 mutagenesis: from single-cell mutation detection to mutant plant regeneration	Choun-Sea Lin	Ming-Tsair Chan	2018	Biotic	transfection	CRISPR_RNP	29230929	Oryza	sativa		mesophyll
33	Lin et al., 2018	Application of protoplast technology to CRISPR/Cas9 mutagenesis: from single-cell mutation detection to mutant plant regeneration	Choun-Sea Lin	Ming-Tsair Chan	2018	Biotic	transfection	CRISPR_RNP	29230929	Setaria	italica		mesophyll
33	Lin et al., 2018	Application of protoplast technology to CRISPR/Cas9 mutagenesis: from single-cell mutation detection to mutant plant regeneration	Choun-Sea Lin	Ming-Tsair Chan	2018	Biotic	transfection	CRISPR_RNP	29230929	Solanum	lycopersicum		callus
33	Lin et al., 2018	Application of protoplast technology to CRISPR/Cas9 mutagenesis: from single-cell mutation detection to mutant plant regeneration	Choun-Sea Lin	Ming-Tsair Chan	2018	Biotic	transfection	CRISPR_RNP	29230929	Zea	mays		mesophyll
34	Yang et al., 2020	High-performance FRET biosensors for single-cell and in vivo lead detection	De-Ming Yang	Yu-Fen Chang	2020	Abiotic	Pb2+	NA	32892119	Arabidopsis	thaliana		mesophyll
34	Yang et al., 2020	High-performance FRET biosensors for single-cell and in vivo lead detection	De-Ming Yang	Yu-Fen Chang	2020	Biotic	transfection	heavy metal lead biosensor	32892119	Arabidopsis	thaliana		mesophyll
35	Lin et al., 2019	Regulatory cascade involving transcriptional and N-end rule pathways in rice under submergence	Chih-Cheng Lin	Ming-Che Shih	2019	Biotic	transfection	plasmid DNA	30723146	Oryza	sativa		stem
36	Lin et al., 2023	SUB1A-1 anchors a regulatory cascade for epigenetic and transcriptional controls of submergence tolerance in rice	Chih-Cheng Lin	Ming-Che Shih	2023	Abiotic	Na2SO3	NA	37492276	Oryza	sativa		stem
36	Lin et al., 2023	SUB1A-1 anchors a regulatory cascade for epigenetic and transcriptional controls of submergence tolerance in rice	Chih-Cheng Lin	Ming-Che Shih	2023	Biotic	transfection	plasmid DNA	37492276	Oryza	sativa		stem
37	Hsu et al., 2024	Transgene-free CRISPR/Cas9-mediated gene editing through protoplast-to-plant regeneration enhances active compounds in Salvia miltiorrhiza	Chen-Tran Hsu	Choun-Sea Lin	2024	Biotic	transfection	CRISPR_RNP	38174833	Salvia	miltiorrhiza		leaves
38	Hsu et al., 2021	Genome Editing and Protoplast Regeneration to Study Plant-Pathogen Interactions in the Model Plant Nicotiana benthamiana	Chen-Tran Hsu	Choun-Sea Lin	2021	Biotic	transfection	CRISPR_RNP	34713245	Nicotiana	benthamiana		mesophyll
39	Huang et al., 2021	Arabidopsis RAB8A, RAB8B and RAB8D Proteins Interact with Several RTNLB Proteins and are Involved in the Agrobacterium tumefaciens Infection Process	Fan-Chen Huang	Hau-Hsuan Hwang	2021	Biotic	transfection	plasmid DNA	34255832	Arabidopsis	thaliana		mesophyll
40	Lee et al., 2014	MSRB7 reverses oxidation of GSTF2/3 to confer tolerance of Arabidopsis thaliana to oxidative stress	Shu-Hong Lee	Ming-Tsair Chan	2014	Biotic	transfection	plasmid DNA	24962998	Arabidopsis	thaliana		mesophyll
41	Liu et al., 2021	Transcriptional reprogramming of xylem cell wall biosynthesis in tension wood	Baoguang Liu	Jack P Wang	2021	Biotic	transfection	CRISPR_RNP	33793955	Populus	trichocarpa		xylem
41	Liu et al., 2021	Transcriptional reprogramming of xylem cell wall biosynthesis in tension wood	Baoguang Liu	Jack P Wang	2021	Biotic	transfection	plasmid DNA	33793955	Populus	trichocarpa		xylem
42	Lin et al., 2008	Mutation of the Arabidopsis NRT1.5 nitrate transporter causes defective root-to-shoot nitrate transport	Shan-Hua Lin	Yi-Fang Tsay	2008	Biotic	transfection	plasmid DNA	18780802	Arabidopsis	thaliana		mesophyll
43	Fan et al., 2009	The Arabidopsis nitrate transporter NRT1.7, expressed in phloem, is responsible for source-to-sink remobilization of nitrate	Shu-Chun Fan	Yi-Fang Tsay	2009	Biotic	transfection	plasmid DNA	19734434	Arabidopsis	thaliana		mesophyll
44	Wu et al., 2009	Tape-Arabidopsis Sandwich - a simpler Arabidopsis protoplast isolation method	Fu-Hui Wu	Choun-Sea Lin	2009	Biotic	transfection	plasmid DNA	19930690	Arabidopsis	thaliana		mesophyll
45	Yeh et al., 2011	Analysis of the expression of BohLOL1, which encodes an LSD1-like zinc finger protein in Bambusa oldhamii	Sheng-Hsiung Yeh	Ai-Yu Wang	2011	Biotic	transfection	plasmid DNA	21744093	Bambusa	oldhamii		leaves
46	Wu et al., 2023	Targeted Insertion in Nicotiana benthamiana Genomes via Protoplast Regeneration	Fu-Hui Wu	Choun-Sea Lin	2023	Biotic	transfection	CRISPR_RNP	36995634	Nicotiana	benthamiana		mesophyll
47	Hsu et al., 2019	Application of Cas12a and nCas9-activation-induced cytidine deaminase for genome editing and as a non-sexual strategy to generate homozygous/multiplex edited plants in the allotetraploid genome of tobacco	Chen-Tran Hsu	Choun-Sea Lin	2019	Biotic	transfection	CRISPR_RNP	31401729	Lycopersicon	peruvianum		mesophyll
47	Hsu et al., 2019	Application of Cas12a and nCas9-activation-induced cytidine deaminase for genome editing and as a non-sexual strategy to generate homozygous/multiplex edited plants in the allotetraploid genome of tobacco	Chen-Tran Hsu	Choun-Sea Lin	2019	Biotic	transfection	CRISPR_RNP	31401729	Nicotiana	tabacum	Wisconsin 38	mesophyll
47	Hsu et al., 2019	Application of Cas12a and nCas9-activation-induced cytidine deaminase for genome editing and as a non-sexual strategy to generate homozygous/multiplex edited plants in the allotetraploid genome of tobacco	Chen-Tran Hsu	Choun-Sea Lin	2019	Biotic	transfection	CRISPR_RNP	31401729	Solanum	tuberosum	Kennebec	mesophyll
48	Pan et al., 2010	Ectopic expression of an EAR motif deletion mutant of SlERF3 enhances tolerance to salt stress and Ralstonia solanacearum in tomato	I-Chun Pan	Ming-Che Shih	2010	Biotic	transfection	plasmid DNA	20697739	Arabidopsis	thaliana		mesophyll
49	Chou et al., 2013	Global transcriptome analysis and identification of a CONSTANS-like gene family in the orchid Erycina pusilla	Ming-Lun Chou	Choun-Sea Lin	2013	Biotic	transfection	plasmid DNA	23417646	Arabidopsis	thaliana		mesophyll
50	Tung et al., 2023	Single-cell transcriptomics unveils xylem cell development and evolution	Chia-Chun Tung	Ying-Chung Jimmy Lin	2023		sequencing	single-cell sequencing	36624504	Eucalyptus	grandis		stem-differentiating xylem
50	Tung et al., 2023	Single-cell transcriptomics unveils xylem cell development and evolution	Chia-Chun Tung	Ying-Chung Jimmy Lin	2023		sequencing	single-cell sequencing	36624504	Liriodendron	chinense		stem-differentiating xylem
50	Tung et al., 2023	Single-cell transcriptomics unveils xylem cell development and evolution	Chia-Chun Tung	Ying-Chung Jimmy Lin	2023		sequencing	single-cell sequencing	36624504	Populus	trichocarpa		stem-differentiating xylem
50	Tung et al., 2023	Single-cell transcriptomics unveils xylem cell development and evolution	Chia-Chun Tung	Ying-Chung Jimmy Lin	2023		sequencing	single-cell sequencing	36624504	Trochodendron	aralioides		stem-differentiating xylem
51	Yu et al., 2021	A PtrLBD39-mediated transcriptional network regulates tension wood formation in Populus trichocarpa	Jing Yu	Wei Li	2021	Biotic	transfection	plasmid DNA	35059630	Populus	trichocarpa		stem-differentiating xylem
52	Pan et al., 2022	Development of a petal protoplast transfection system for Sinningia speciosa	Zhao-Jun Pan	Chun-Neng Wang	2022	Biotic	transfection	plasmid DNA	35774989	Sinningia	speciosa	Espírito Santo	petal
53	Yan et al., 2019	CAD1 and CCR2 protein complex formation in monolignol biosynthesis in Populus trichocarpa	Xiaojing Yan	Vincent L Chiang	2019	Biotic	transfection	plasmid DNA	30276825	Populus	trichocarpa		stem-differentiating xylem
54	Dai et al., 2023	Cell-type-specific PtrWOX4a and PtrVCS2 form a regulatory nexus with a histone modification system for stem cambium development in Populus trichocarpa	Xiufang Dai	Wei Li	2023	Biotic	transfection	plasmid DNA	36624255	Populus	trichocarpa		stem-differentiating xylem
55	Li et al., 2019	The AREB1 Transcription Factor Influences Histone Acetylation to Regulate Drought Responses and Tolerance in Populus trichocarpa	Shuang Li	Wei Li	2019	Biotic	transfection	plasmid DNA	30538157	Populus	trichocarpa		stem-differentiating xylem
56	Wang et al., 2020	MYB Transcription Factor161 Mediates Feedback Regulation of Secondary wall-associated NAC-Domain1 Family Genes for Wood Formation	Zhifeng Wang	Wei Li	2020	Biotic	transfection	plasmid DNA	32943464	Populus	trichocarpa		stem-differentiating xylem
57	Chen et al., 2019	Hierarchical Transcription Factor and Chromatin Binding Network for Wood Formation in Black Cottonwood (Populus trichocarpa)	Hao Chen	Vincent L Chiang	2019	Biotic	transfection	plasmid DNA	30755461	Populus	trichocarpa		stem-differentiating xylem
58	Lin et al., 2017	Reciprocal cross-regulation of VND and SND multigene TF families for wood formation in Populus trichocarpa	Ying-Chung Jimmy Lin	Vincent L Chiang	2017	Biotic	transfection	plasmid DNA	29078399	Populus	trichocarpa		stem-differentiating xylem
59	Lin et al., 2021	enzyme Complexes of Ptr4CL and PtrHCT Modulate Co-enzyme A Ligation of Hydroxycinnamic Acids for Monolignol Biosynthesis in Populus trichocarpa	Chien-Yuan Lin	Vincent L Chiang	2021	Biotic	transfection	plasmid DNA	34691108	Populus	trichocarpa		stem-differentiating xylem
60	Chen et al., 2024	Merit of integrating in situ transcriptomics and anatomical information for cell annotation and lineage construction in single-cell analyses of Populus	Ying-Lan Chen	Ying-Chung Jimmy Lin	2024		sequencing	single-cell sequencing	38570851	Populus	trichocarpa		stem-differentiating xylem
61	Wang et al., 2019	enzyme-enzyme Interactions in Monolignol Biosynthesis	Jack P Wang	Ronald R Sederoff	2019	Biotic	transfection	plasmid DNA	30693007	Populus	trichocarpa		stem-differentiating xylem
62	Xu et al., 2021	The microRNA476a-RFL module regulates adventitious root formation through a mitochondria-dependent pathway in Populus	Changzheng Xu	Keming Luo	2021	Biotic	transfection	plasmid DNA	33533479	Arabidopsis	thaliana		roots
63	Liu et al., 2022	Dimerization of PtrMYB074 and PtrWRKY19 mediates transcriptional activation of PtrbHLH186 for secondary xylem development in Populus trichocarpa	Huizi Liu	Wei Li	2022	Biotic	transfection	plasmid DNA	35152419	Populus	trichocarpa		stem-differentiating xylem
64	Yeh et al., 2019	A novel synthetic-genetic-array-based yeast one-hybrid system for high discovery rate and short processing time	Chung-Shu Yeh	Ying-Chung Jimmy Lin	2019	Biotic	transfection	plasmid DNA	31186303	Populus	trichocarpa		stem-differentiating xylem
65	Shen et al., 2022	Protoplast isolation and transcriptome analysis of developing xylem in Pinus massoniana (Pinaceae)	Tengfei Shen	Meng Xu	2022		sequencing	RNA-seq	34826048	Pinus	massoniana		xylem
66	Wang et al., 2015	Phosphorylation is an on/off switch for 5-hydroxyconiferaldehyde O-methyltransferase activity in poplar monolignol biosynthesis	Jack P Wang	Vincent L Chiang	2015	Biotic	transfection	plasmid DNA	26109572	Populus	trichocarpa		stem-differentiating xylem
67	Shi et al., 2013	Regulation of phenylalanine ammonia-lyase (PAL) gene family in wood forming tissue of Populus trichocarpa	Rui Shi	Vincent L Chiang	2013	Biotic	transfection	plasmid DNA	23765265	Populus	trichocarpa		stem-differentiating xylem
68	Lin et al., 2013	SND1 transcription factor-directed quantitative functional hierarchical genetic regulatory network in wood formation in Populus trichocarpa	Ying-Chung Lin	Vincent L Chiang	2013	Biotic	transfection	plasmid DNA	24280390	Populus	trichocarpa		stem-differentiating xylem
69	Takeda et al., 2002	Assignment of UVB-responsive cis-element and protoplastization-(dilution-) and elicitor-responsive ones in the promoter region of a carrot phenylalanine ammonia-lyase gene (gDcPAL1)	Junko Takeda	Yoshihiro Ozeki	2002	Biotic	transfection	plasmid DNA	12194222	Daucus	carota	Kurodagosun	mesophyll
70	Li et al., 2012	Splice variant of the SND1 transcription factor is a dominant negative of SND1 members and their regulation in Populus trichocarpa	Quanzi Li	Vincent L Chiang	2012	Biotic	transfection	plasmid DNA	22915581	Populus	trichocarpa		stem-differentiating xylem
71	Wang et al., 2012	Functional redundancy of the two 5-hydroxylases in monolignol biosynthesis of Populus trichocarpa: LC-MS/MS based protein quantification and metabolic flux analysis	Jack P Wang	Vincent L Chiang	2012	Biotic	transfection	plasmid DNA	22628084	Populus	trichocarpa		stem-differentiating xylem
72	Chen et al., 2014	Systems biology of lignin biosynthesis in Populus trichocarpa: heteromeric 4-coumaric acid:coenzyme A ligase protein complex formation, regulation, and numerical modeling	Hsi-Chuan Chen	Vincent L Chiang	2014	Biotic	transfection	plasmid DNA	24619612	Populus	trichocarpa		stem-differentiating xylem
73	Liu et al., 2022	NIN-like protein 7 transcription factor is a plant nitrate sensor	Kun-Hsiang Liu	Jen Sheen	2022	Biotic	transfection	plasmid DNA	36137053	Arabidopsis	thaliana		mesophyll
74	Ye et al., 2022	Glucose-driven TOR-FIE-PRC2 signalling controls plant development	Ruiqiang Ye	Jen Sheen	2022	Biotic	transfection	plasmid DNA	36104568	Arabidopsis	thaliana		mesophyll
75	Liu et al., 2017	Discovery of nitrate-CPK-NLP signalling in central nutrient-growth networks	Kun-Hsiang Liu	Jen Sheen	2017	Biotic	transfection	plasmid DNA	28489820	Arabidopsis	thaliana		mesophyll
76	Xiong et al., 2013	Glucose-TOR signalling reprograms the transcriptome and activates meristems	Yan Xiong	Jen Sheen	2013	Biotic	transfection	plasmid DNA	23542588	Arabidopsis	thaliana		mesophyll
77	Xiong et al., 2012	Rapamycin and glucose-target of rapamycin (TOR) protein signaling in plants	Yan Xiong	Jen Sheen	2012	Biotic	transfection	plasmid DNA	22134914	Arabidopsis	thaliana		mesophyll
78	Chung et al., 2017	MAPK Assays in Arabidopsis MAMP-PRR Signal Transduction	Hoo Sun Chung	Jen Sheen	2017	Biotic	activity assay	peptide	28220422	Arabidopsis	thaliana		mesophyll
78	Chung et al., 2017	MAPK Assays in Arabidopsis MAMP-PRR Signal Transduction	Hoo Sun Chung	Jen Sheen	2017	Biotic	transfection	plasmid DNA	28220422	Arabidopsis	thaliana		mesophyll
79	Jia et al., 2019	Noncanonical ATG8-ABS3 interaction controls senescence in plants	Min Jia	Fei Yu	2019	Biotic	transfection	plasmid DNA	30664732	Arabidopsis	thaliana		mesophyll
80	Xue et al., 2022	ARF2-PIF5 interaction controls transcriptional reprogramming in the ABS3-mediated plant senescence pathway	Hui Xue	Fei Yu	2022	Biotic	transfection	plasmid DNA	35942625	Arabidopsis	thaliana		mesophyll
81	Ye et al., 2023	Dynamic Proximity Tagging in Living Plant Cells with Pupylation-Based Interaction Tagging	Ruiqiang Ye	Sixue Chen	2023	Biotic	transfection	plasmid DNA	37450145	Arabidopsis	thaliana		mesophyll
82	Lee et al., 2011	Stem-cell-triggered immunity through CLV3p-FLS2 signalling	Horim Lee	Jen Sheen	2011	Biotic	activity assay	peptide	21499263	Arabidopsis	thaliana		mesophyll
82	Lee et al., 2011	Stem-cell-triggered immunity through CLV3p-FLS2 signalling	Horim Lee	Jen Sheen	2011	Biotic	transfection	plasmid DNA	21499263	Arabidopsis	thaliana		mesophyll
83	Ramon et al., 2008	Sugar sensing and signaling	Matthew Ramon	Jen Sheen	2008	Biotic	transfection	plasmid DNA	22303242	Arabidopsis	thaliana		mesophyll
84	Li et al., 2015	Targeted plant genome editing via the CRISPR/Cas9 technology	Jian-Feng Li	Jen Sheen	2015	Biotic	transfection	CRISPR_plasmid DNA	25757776	Arabidopsis	thaliana		mesophyll
84	Li et al., 2015	Targeted plant genome editing via the CRISPR/Cas9 technology	Jian-Feng Li	Jen Sheen	2015	Biotic	transfection	CRISPR_plasmid DNA	25757776	Nicotiana	benthamiana		mesophyll
85	Li et al., 2014	Cas9-based genome editing in Arabidopsis and tobacco	Jian-Feng Li	Jen Sheen	2014	Biotic	transfection	CRISPR_plasmid DNA	25398353	Arabidopsis	thaliana		mesophyll
85	Li et al., 2014	Cas9-based genome editing in Arabidopsis and tobacco	Jian-Feng Li	Jen Sheen	2014	Biotic	transfection	CRISPR_plasmid DNA	25398353	Nicotiana	benthamiana		mesophyll
86	Niu et al., 2012	Transient expression assays for quantifying signaling output	Yajie Niu	Jen Sheen	2012	Biotic	transfection	plasmid DNA	22576097	Arabidopsis	thaliana		mesophyll
87	Cheng et al., 2015	Pathogen-secreted proteases activate a novel plant immune pathway	Zhenyu Cheng	Frederick M Ausubel	2015	Biotic	transfection	plasmid DNA	25731164	Arabidopsis	thaliana		mesophyll
88	Jiang et al., 2021	A Versatile and Efficient Plant Protoplast Platform for Genome Editing by Cas9 RNPs	Wenzhi Jiang	Jen Sheen	2021	Biotic	transfection	CRISPR_RNP	35005700	Arabidopsis	thaliana		mesophyll
88	Jiang et al., 2021	A Versatile and Efficient Plant Protoplast Platform for Genome Editing by Cas9 RNPs	Wenzhi Jiang	Jen Sheen	2021	Biotic	transfection	CRISPR_RNP	35005700	Brassica	rapa		mesophyll
88	Jiang et al., 2021	A Versatile and Efficient Plant Protoplast Platform for Genome Editing by Cas9 RNPs	Wenzhi Jiang	Jen Sheen	2021	Biotic	transfection	CRISPR_RNP	35005700	Camelina	sativa		mesophyll
88	Jiang et al., 2021	A Versatile and Efficient Plant Protoplast Platform for Genome Editing by Cas9 RNPs	Wenzhi Jiang	Jen Sheen	2021	Biotic	transfection	CRISPR_RNP	35005700	Nicotiana	benthamiana		mesophyll
89	Maheshwari et al., 2019	Model-driven discovery of calcium-related protein-phosphatase inhibition in plant guard cell signaling	Parul Maheshwari	Reka Albert	2019	Abiotic	Ca2+	NA	31658257	Arabidopsis	thaliana		mesophyll
89	Maheshwari et al., 2019	Model-driven discovery of calcium-related protein-phosphatase inhibition in plant guard cell signaling	Parul Maheshwari	Reka Albert	2019	Biotic	transfection	plasmid DNA	31658257	Arabidopsis	thaliana		mesophyll
90	Li et al., 2017	A potent Cas9-derived gene activator for plant and mammalian cells	Zhenxiang Li	Jian-Feng Li	2017	Biotic	transfection	CRISPR_RNP	29158545	Arabidopsis	thaliana		mesophyll
90	Li et al., 2017	A potent Cas9-derived gene activator for plant and mammalian cells	Zhenxiang Li	Jian-Feng Li	2017	Biotic	transfection	CRISPR_RNP	29158545	Oryza	sativa		mesophyll
91	Cheng et al., 2013	Plant immune response to pathogens differs with changing temperatures	Cheng Cheng	Ping He	2013	Biotic	activity assay	peptide	24067909	Arabidopsis	thaliana		mesophyll
91	Cheng et al., 2013	Plant immune response to pathogens differs with changing temperatures	Cheng Cheng	Ping He	2013	Abiotic	temperature	NA	24067909	Arabidopsis	thaliana		mesophyll
91	Cheng et al., 2013	Plant immune response to pathogens differs with changing temperatures	Cheng Cheng	Ping He	2013	Biotic	transfection	plasmid DNA	24067909	Arabidopsis	thaliana		mesophyll
92	Li et al., 2014	Epitope-tagged protein-based artificial miRNA screens for optimized gene silencing in plants	Jian-Feng Li	Jen Sheen	2014	Biotic	transfection	plasmid DNA	24675734	Arabidopsis	thaliana		mesophyll
93	Asai et al., 2002	MAP kinase signalling cascade in Arabidopsis innate immunity	Tsuneaki Asai	Jen Sheen	2002	Biotic	activity assay	peptide	11875555	Arabidopsis	thaliana		mesophyll
93	Asai et al., 2002	MAP kinase signalling cascade in Arabidopsis innate immunity	Tsuneaki Asai	Jen Sheen	2002	Biotic	transfection	plasmid DNA	11875555	Arabidopsis	thaliana		mesophyll
94	Gao et al., 2013	Bifurcation of Arabidopsis NLR immune signaling via Ca__-dependent protein kinases	Xiquan Gao	Ping He	2013	Biotic	transfection	plasmid DNA	23382673	Arabidopsis	thaliana		mesophyll
95	Cho et al., 2006	Regulatory functions of nuclear hexokinase1 complex in glucose signaling	Young-Hee Cho	Jen Sheen	2006	Biotic	transfection	plasmid DNA	17081979	Arabidopsis	thaliana		mesophyll
96	Li et al., 2013	Multiplex and homologous recombination-mediated genome editing in Arabidopsis and Nicotiana benthamiana using guide RNA and Cas9	Jian-Feng Li	Jen Sheen	2013	Biotic	transfection	CRISPR_plasmid DNA	23929339	Arabidopsis	thaliana		mesophyll
96	Li et al., 2013	Multiplex and homologous recombination-mediated genome editing in Arabidopsis and Nicotiana benthamiana using guide RNA and Cas9	Jian-Feng Li	Jen Sheen	2013	Biotic	transfection	CRISPR_plasmid DNA	23929339	Nicotiana	benthamiana		mesophyll
97	Zhou et al., 2014	The Pseudomonas syringae effector HopF2 suppresses Arabidopsis immunity by targeting BAK1	Jinggeng Zhou	Ping He	2014	Biotic	activity assay	peptide	24237140	Arabidopsis	thaliana		mesophyll
97	Zhou et al., 2014	The Pseudomonas syringae effector HopF2 suppresses Arabidopsis immunity by targeting BAK1	Jinggeng Zhou	Ping He	2014	Biotic	transfection	plasmid DNA	24237140	Arabidopsis	thaliana		mesophyll
98	Boudsocq et al., 2010	Differential innate immune signalling via Ca(2+) sensor protein kinases	Marie Boudsocq	Jen Sheen	2010	Biotic	activity assay	peptide	20164835	Arabidopsis	thaliana		mesophyll
98	Boudsocq et al., 2010	Differential innate immune signalling via Ca(2+) sensor protein kinases	Marie Boudsocq	Jen Sheen	2010	Biotic	transfection	plasmid DNA	20164835	Arabidopsis	thaliana		mesophyll
99	Ramon et al., 2019	Default Activation and Nuclear Translocation of the Plant Cellular Energy Sensor SnRK1 Regulate Metabolic Stress Responses and Development	Matthew Ramon	Filip Rolland	2019	Biotic	transfection	plasmid DNA	31123051	Arabidopsis	thaliana		mesophyll
100	Li et al., 2013	Comprehensive protein-based artificial microRNA screens for effective gene silencing in plants	Jian-Feng Li	Jen Sheen	2013	Biotic	transfection	plasmid DNA	23645631	Arabidopsis	thaliana		mesophyll
101	Fujii et al., 2009	In vitro reconstitution of an abscisic acid signalling pathway	Hiroaki Fujii	Jian-Kang Zhu	2009	Biotic	hormone	abscisic acid	19924127	Arabidopsis	thaliana		mesophyll
101	Fujii et al., 2009	In vitro reconstitution of an abscisic acid signalling pathway	Hiroaki Fujii	Jian-Kang Zhu	2009	Biotic	transfection	plasmid DNA	19924127	Arabidopsis	thaliana		mesophyll
102	He et al., 2006	Specific bacterial suppressors of MAMP signaling upstream of MAPKKK in Arabidopsis innate immunity	Ping He	Jen Sheen	2006	Biotic	activity assay	peptide	16678099	Arabidopsis	thaliana		mesophyll
102	He et al., 2006	Specific bacterial suppressors of MAMP signaling upstream of MAPKKK in Arabidopsis innate immunity	Ping He	Jen Sheen	2006	Biotic	transfection	plasmid DNA	16678099	Arabidopsis	thaliana		mesophyll
103	Moore et al., 2003	Role of the Arabidopsis glucose sensor HXK1 in nutrient, light, and hormonal signaling	Brandon Moore	Jen Sheen	2003	Biotic	transfection	plasmid DNA	12690200	Arabidopsis	thaliana		mesophyll
104	Yoo et al., 2008	Dual control of nuclear EIN3 by bifurcate MAPK cascades in C2H4 signalling	Sang-Dong Yoo	Jen Sheen	2008	Biotic	transfection	plasmid DNA	18273012	Arabidopsis	thaliana		mesophyll
105	Lee et al., 2013	Complexity in differential peptide-receptor signaling: response to Segonzac et Al. and Mueller et Al. commentaries	Horim Lee	Jen Sheen	2012	Biotic	activity assay	peptide	22923676	Arabidopsis	thaliana		mesophyll
106	Müller et al., 2008	Cytokinin and auxin interaction in root stem-cell specification during early embryogenesis	Bruno Müller	Jen Sheen	2008	Biotic	transfection	plasmid DNA	18463635	Arabidopsis	thaliana		mesophyll
107	Yanagisawa et al., 2003	Differential regulation of EIN3 stability by glucose and ethylene signalling in plants	Shuichi Yanagisawa	Jen Sheen	2003	Biotic	transfection	plasmid DNA	14523448	Arabidopsis	thaliana		mesophyll
108	Chen et al., 2007	Pseudomonas syringae type III effector AvrRpt2 alters Arabidopsis thaliana auxin physiology	Zhongying Chen	Barbara N Kunkel	2007	Biotic	transfection	plasmid DNA	18056646	Arabidopsis	thaliana		mesophyll
109	Cho et al., 2009	Role of the rice hexokinases OsHXK5 and OsHXK6 as glucose sensors	Jung-Il Cho	Jong-Seong Jeon	2009	Biotic	transfection	plasmid DNA	19010999	Arabidopsis	thaliana		mesophyll
109	Cho et al., 2009	Role of the rice hexokinases OsHXK5 and OsHXK6 as glucose sensors	Jung-Il Cho	Jong-Seong Jeon	2009	Biotic	transfection	plasmid DNA	19010999	Zea	mays		mesophyll
110	Kim et al., 2006	Cytokinin-mediated control of leaf longevity by AHK3 through phosphorylation of ARR2 in Arabidopsis	Hyo Jung Kim	Ildoo Hwang	2006	Biotic	transfection	plasmid DNA	16407152	Arabidopsis	thaliana		mesophyll
111	Cheng et al., 2002	A unique short-chain dehydrogenase/reductase in Arabidopsis glucose signaling and abscisic acid biosynthesis and functions	Wan-Hsing Cheng	Jen Sheen	2002	Biotic	transfection	plasmid DNA	12417697	Arabidopsis	thaliana		mesophyll
112	Hamel et al., 2011	Stress-responsive mitogen-activated protein kinases interact with the EAR motif of a poplar zinc finger protein and mediate its degradation through the 26S proteasome	Louis-Philippe Hamel	Armand Séguin	2011	Biotic	transfection	plasmid DNA	21873571	Arabidopsis	thaliana		mesophyll
113	Karve et al., 2008	Expression and evolutionary features of the hexokinase gene family in Arabidopsis	Abhijit Karve	Brandon D Moore	2008	Biotic	transfection	plasmid DNA	18481082	Arabidopsis	thaliana		mesophyll
114	Baena-González et al., 2007	A central integrator of transcription networks in plant stress and energy signalling	Elena Baena-González	Jen Sheen	2007	Biotic	transfection	plasmid DNA	17671505	Arabidopsis	thaliana		mesophyll
115	Shan et al., 2008	Bacterial effectors target the common signaling partner BAK1 to disrupt multiple MAMP receptor-signaling complexes and impede plant immunity	Libo Shan	Jen Sheen	2008	Biotic	activity assay	peptide	18621007	Arabidopsis	thaliana		mesophyll
115	Shan et al., 2008	Bacterial effectors target the common signaling partner BAK1 to disrupt multiple MAMP receptor-signaling complexes and impede plant immunity	Libo Shan	Jen Sheen	2008	Biotic	transfection	plasmid DNA	18621007	Arabidopsis	thaliana		mesophyll
116	Ramon et al., 2013	The hybrid four-CBS-domain KIN__ subunit functions as the canonical _ subunit of the plant energy sensor SnRK1	Matthew Ramon	Filip Rolland	2013	Biotic	transfection	plasmid DNA	23551663	Arabidopsis	thaliana		mesophyll
117	Xiao et al., 2007	The N-terminal region of Pseudomonas type III effector AvrPtoB elicits Pto-dependent immunity and has two distinct virulence determinants	Fangming Xiao	Gregory B Martin	2007	Biotic	transfection	plasmid DNA	17764515	Arabidopsis	thaliana		mesophyll
118	Li et al., 2010	Protocol: a rapid and economical procedure for purification of plasmid or plant DNA with diverse applications in plant biology	Jian-Feng Li	Jen Sheen	2010	Biotic	transfection	plasmid DNA	20180960	Arabidopsis	thaliana		mesophyll
118	Li et al., 2010	Protocol: a rapid and economical procedure for purification of plasmid or plant DNA with diverse applications in plant biology	Jian-Feng Li	Jen Sheen	2010	Biotic	transfection	plasmid DNA	20180960	Zea	mays		mesophyll
119	Zhang et al., 2021	Characterization and expression analysis of wall-associated kinase (WAK) and WAK-like family in cotton	Zhiqiang Zhang	Xiongfeng Ma	2021	Biotic	transfection	plasmid DNA	34339786	Arabidopsis	thaliana		mesophyll
120	Feng et al., 2021	GhNHX3D, a Vacuolar-Localized Na+/H+ Antiporter, Positively Regulates Salt Response in Upland Cotton	Junping Feng	Wei Liu	2021	Biotic	transfection	plasmid DNA	33919933	Arabidopsis	thaliana		mesophyll
121	Liang et al., 2021	Establishment of a Genetic Transformation System in Guanophilic Fungus Amphichorda guana	Min Liang	Wen-Bing Yin	2021	Biotic	transfection	plasmid DNA	33672933	Amphichorda	guana	LC5815	NA
122	Zhang et al., 2018	Targeted mutagenesis using the Agrobacterium tumefaciens-mediated CRISPR-Cas9 system in common wheat	Shujuan Zhang	Genying Li	2018	Biotic	transfection	CRISPR_plasmid DNA	30477421	Triticum	aestivum		mesophyll
123	Liu et al., 2018	A highly efficient genetic system for the identification of a harzianum B biosynthetic gene cluster in Trichoderma hypoxylon	Huan Liu	Wen-Bing Yin	2018	Biotic	transfection	plasmid DNA	29557773	Trichoderma	hypoxylon		NA
124	Li et al., 2014	Genome shuffling of Aspergillus niger for improving transglycosylation activity	Wei Li	Zhiqun Liang	2014	Abiotic	Heat	Inactivation	24043449	Aspergillus	niger		NA
124	Li et al., 2014	Genome shuffling of Aspergillus niger for improving transglycosylation activity	Wei Li	Zhiqun Liang	2014	Abiotic	Light	UV	24043449	Aspergillus	niger		NA
125	Zhang et al., 2024	A COMPASS histone H3K4 trimethyltransferase pentamer transactivates drought tolerance and growth/biomass production in Populus trichocarpa	Baofeng Zhang	Wei Li	2024	Biotic	transfection	plasmid DNA	38095236	Populus	trichocarpa		stem-differentiating xylem
126	Wu et al., 2021	Growth-regulating factor 5 (GRF5)-mediated gene regulatory network promotes leaf growth and expansion in poplar	Wenqi Wu	Hairong Wei	2021	Biotic	transfection	plasmid DNA	33423287	Populus	trichocarpa		stem-differentiating xylem
127	Tang et al., 2022	Ubiquitinated DA1 negatively regulates vascular cambium activity through modulating the stability of WOX4 in Populus	Xianfeng Tang	Gongke Zhou	2022	Biotic	transfection	plasmid DNA	35703939	Arabidopsis	thaliana		mesophyll
128	Li et al., 2021	Single-cell RNA sequencing reveals a high-resolution cell atlas of xylem in Populus	Hui Li	Quanzi Li	2021		sequencing	single-cell sequencing	34347368	Populus	alba_x_glandulosa		xylem
129	Wang et al., 2021	BEL1-like Homeodomain Protein BLH6a Is a Negative Regulator of CAl5H2 in Sinapyl Alcohol Monolignol Biosynthesis in Poplar	Qiao Wang	Quanzi Li	2021	Biotic	transfection	plasmid DNA	34249068	Nicotiana	benthamiana		mesophyll
129	Wang et al., 2021	BEL1-like Homeodomain Protein BLH6a Is a Negative Regulator of CAl5H2 in Sinapyl Alcohol Monolignol Biosynthesis in Poplar	Qiao Wang	Quanzi Li	2021	Biotic	transfection	plasmid DNA	34249068	Populus	alba_x_glandulosa		xylem
130	Chen et al., 2011	Membrane protein complexes catalyze both 4- and 3-hydroxylation of cinnamic acid derivatives in monolignol biosynthesis	Hsi-Chuan Chen	Vincent L Chiang	2011	Biotic	transfection	plasmid DNA	22160716	Populus	trichocarpa		stem-differentiating xylem
131	Perroud et al., 2023	Improved prime editing allows for routine predictable gene editing in Physcomitrium patens	Pierre-François Perroud	Pierre-François Perroud	2023	Biotic	transfection	plasmid DNA	37243510	Physcomitrella	patens		NA
132	Rensing et al., 2020	The Moss Physcomitrium (Physcomitrella) patens: A Model Organism for Non-Seed Plants	Stefan A Rensing	Magdalena Bezanilla	2020	Biotic	transfection	plasmid DNA	32152187	Physcomitrella	patens		NA
133	Cervantes-Pérez et al., 2020	Exogenous Nitric Oxide Delays Plant Regeneration from Protoplast and Protonema Development in Physcomitrella patens	Daniela Cervantes-Pérez	Verónica Lira-Ruan	2020	Abiotic	NO	NA	33081222	Physcomitrella	patens		NA
134	Collonnier et al., 2017	CRISPR-Cas9-mediated efficient directed mutagenesis and RAD51-dependent and RAD51-independent gene targeting in the moss Physcomitrella patens	Cécile Collonnier	Fabien Nogué	2017	Biotic	transfection	CRISPR_plasmid DNA	27368642	Physcomitrella	patens		NA
135	Sakakibara et al., 2014	WOX13-like genes are required for reprogramming of leaf and protoplast cells into stem cells in the moss Physcomitrella patens	Keiko Sakakibara	Thomas Laux	2014	Biotic	transformation	plasmid	24715456	Physcomitrella	patens		NA
136	Sugita et al., 2021	Plastid Transformation in Physcomitrium (Physcomitrella) patens: An Update	Mamoru Sugita	Mamoru Sugita	2021	Biotic	transformation	plasmid	34028779	Physcomitrella	patens		protonema
137	Fesenko et al., 2015	Specific pools of endogenous peptides are present in gametophore, protonema, and protoplast cells of the moss Physcomitrella patens	Igor A Fesenko	Igor A Fesenko	2015		extraction	peptide	25848929	Physcomitrella	patens		protonema
138	Fesenko et al., 2016	The Physcomitrella patens Chloroplast Proteome Changes in Response to Protoplastation	Igor A Fesenko	Igor A Fesenko	2016		extraction	protein	27867392	Physcomitrella	patens		protonema
139	Thévenin et al., 2016	The Physcomitrella patens System for Transient Gene Expression Assays	Johanne Thévenin	Christian Dubos	2016	Biotic	transformation	plasmid DNA	27557766	Physcomitrella	patens		protonema
140	Yokota et al., 2018	The Moss Physcomitrella patens Is Hyperresistant to DNA Double-Strand Breaks Induced by _-Irradiation	Yuichiro Yokota	Yuichiro Yokota	2018	Abiotic	gamma-rays	NA	29414843	Physcomitrella	patens		protonema
141	Wang et al., 2014	The phosphoproteome in regenerating protoplasts from Physcomitrella patens protonemata shows changes paralleling postembryonic development in higher plants	Xiaoqin Wang	Yikun He	2014		extraction	protein	24700621	Physcomitrella	patens		protonema
142	Bergès et al., 1989	Heat shock at an elevated temperature improves transformation efficiency of protoplasts from Podospora anserina	T Bergès	C Barreau	1989	Abiotic	Heat	NA	2621442	Physcomitrella	patens		protonema
142	Bergès et al., 1989	Heat shock at an elevated temperature improves transformation efficiency of protoplasts from Podospora anserina	T Bergès	C Barreau	1989	Biotic	transformation	plasmid DNA	2621442	Physcomitrella	patens		protonema
143	Schween et al., 2003	Effects of nutrients, cell density and culture techniques on protoplast regeneration and early protonema development in a moss, Physcomitrella patens	Gabriele Schween	Ralf Reski	2003	Abiotic	transformation	mock transformation (without DNA)	12685038	Physcomitrella	patens		NA
144	Xiao et al., 2012	Transcriptome of protoplasts reprogrammed into stem cells in Physcomitrella patens	Lihong Xiao	Yikun He	2012	Biotic	transformation	plasmid DNA	22545152	Physcomitrella	patens		protonema
145	Li et al., 2020	Translocation of Drought-Responsive Proteins from the Chloroplasts	Ping Li	Li Liu	2020	Biotic	transformation	plasmid DNA	31968705	Physcomitrella	patens		NA
146	Usami et al., 2012	CHUP1 mediates actin-based light-induced chloroplast avoidance movement in the moss Physcomitrella patens	Hiroka Usami	Masahiro Kasahara	2012	Biotic	transfection	plasmid DNA	22932845	Physcomitrella	patens		protonema
147	Rawat et al., 2017	The Physcomitrella patens exocyst subunit EXO70.3d has distinct roles in growth and development, and is essential for completion of the moss life cycle	Anamika Rawat	Viktor _ársk_	2017	Biotic	transformation	plasmid DNA	28397275	Physcomitrella	patens		all plant
148	Wang et al., 2014	Phospho-proteomic analysis of developmental reprogramming in the moss Physcomitrella patens	Xiaoqin Wang	Yikun He	2014		extraction	protein	24933006	Physcomitrella	patens		protonema
149	Fesenko et al., 2017	Alternative splicing shapes transcriptome but not proteome diversity in Physcomitrella patens	Igor Fesenko	Igor Fesenko	2017		isolation	RNA	28578384	Physcomitrella	patens		protonema
150	Schaefer et al., 1991	Stable transformation of the moss Physcomitrella patens	D Schaefer	D J Cove	1991	Biotic	transformation	plasmid DNA	2038304	Physcomitrella	patens		NA
151	Wang et al., 2017	Quantitative Proteomics Analysis of Developmental Reprogramming in Protoplasts of the Moss Physcomitrella patens	Xiaoqin Wang	Yikun He	2017		extraction	protein	28398533	Physcomitrella	patens		protonema
152	Richter et al., 2014	A third mitochondrial RNA polymerase in the moss Physcomitrella patens	Uwe Richter	Thomas Börner	2014	Biotic	transfection	plasmid DNA	24026503	Arabidopsis	thaliana		mesophyll
153	Mottaleb et al., 2013	Knockouts of Physcomitrella patens CHX1 and CHX2 transporters reveal high complexity of potassium homeostasis	Shady A Mottaleb	Rosario Haro	2013	Biotic	transfection	plasmid DNA	23825218	Physcomitrella	patens		NA
154	Özdemir et al., 2018	Cytological analysis and structural quantification of FtsZ1-2 and FtsZ2-1 network characteristics in Physcomitrella patens	Bugra Özdemir	Ralf Reski	2018	Biotic	transfection	plasmid DNA	30042487	Physcomitrella	patens		NA
155	Xiao et al., 2011	Genome-wide transcriptome analysis of gametophyte development in Physcomitrella patens	Lihong Xiao	Yikun He	2011		isolation	NA	22168156	Physcomitrella	patens		NA
156	Moody et al., 2018	Somatic hybridization provides segregating populations for the identification of causative mutations in sterile mutants of the moss Physcomitrella patens	Laura A Moody	Jane A Langdale	2018	Biotic	transformation	plasmid DNA	29498048	Physcomitrella	patens		NA
157	Berry et al., 2016	Immuno and Affinity Cytochemical Analysis of Cell Wall Composition in the Moss Physcomitrella patens	Elizabeth A Berry	Alison W Roberts	2016		NA	NA	27014284	Physcomitrella	patens		NA
158	Bhatla et al., 2002	Observation of polarity induction by cytochemical localization of phenylalkylamine-binding sites in regenerating protoplasts of the moss Physcomitrella patens	S C Bhatla	Ralf Reski	2002	Abiotic	labelling	DM-Bodipy PAA	11926072	Physcomitrella	patens		protonema
159	Bibeau et al., 2020	In vivo interactions between myosin XI, vesicles and filamentous actin are fast and transient in Physcomitrella patens	Jeffrey P Bibeau	Luis Vidali	2020	Biotic	transformation	plasmid DNA	31964706	Physcomitrella	patens		all plant
160	Cho et al., 2015	In vitro synthesis of cellulose microfibrils by a membrane protein from protoplasts of the non-vascular plant Physcomitrella patens	Sung Hyun Cho	B Tracy Nixon	2015	Biotic	transformation	plasmid DNA	26348908	Physcomitrella	patens		chloronema
161	Polyakov et al., 2010	Proteome analysis of chloroplasts from the moss Physcomitrella patens (Hedw.) B.S.G	N B Polyakov	N B Polyakov	2010		isolation	chloroplasts	21314618	Physcomitrella	patens		protonema
162	Hiss et al., 2017	Combination of the Endogenous lhcsr1 Promoter and Codon Usage Optimization Boosts Protein Expression in the Moss Physcomitrella patens	Manuel Hiss	Stefan A Rensing	2017	Biotic	transfection	plasmid DNA	29163577	Physcomitrella	patens		protonema
163	Odahara et al., 2017	MSH1 maintains organelle genome stability and genetically interacts with RECA and RECG in the moss Physcomitrella patens	Masaki Odahara	Yasuhiko Sekine	2017	Biotic	transformation	plasmid DNA	28407383	Physcomitrella	patens		protonema
164	von Schwartzenberg et al., 2016	CHASE domain-containing receptors play an essential role in the cytokinin response of the moss Physcomitrella patens	Klaus von Schwartzenberg	Alexander Heyl	2016	Biotic	transformation	plasmid DNA	26596764	Arabidopsis	thaliana		mesophyll
165	Bodensohn et al., 2019	The intracellular distribution of the components of the GET system in vascular plants	Uwe S Bodensohn	Enrico Schleiff	2019	Biotic	transfection	plasmid DNA	31233800	Allium	cepa		epidermal tissues
165	Bodensohn et al., 2019	The intracellular distribution of the components of the GET system in vascular plants	Uwe S Bodensohn	Enrico Schleiff	2019	Biotic	transfection	plasmid DNA	31233800	Arabidopsis	thaliana	Col-0	mesophyll
165	Bodensohn et al., 2019	The intracellular distribution of the components of the GET system in vascular plants	Uwe S Bodensohn	Enrico Schleiff	2019	Biotic	transfection	plasmid DNA	31233800	Physcomitrella	patens	Reute 2017	NA
165	Bodensohn et al., 2019	The intracellular distribution of the components of the GET system in vascular plants	Uwe S Bodensohn	Enrico Schleiff	2019	Biotic	transfection	plasmid DNA	31233800	Solanum	lycopersicum	Moneymaker	mesophyll
166	Gerotto et al., 2012	Coexistence of plant and algal energy dissipation mechanisms in the moss Physcomitrella patens	Caterina Gerotto	Tomas Morosinotto	2012	Biotic	transformation	plasmid DNA	23005032	Physcomitrella	patens		protonema
167	Uenaka et al., 2007	Functional analyses of the Physcomitrella patens phytochromes in regulating chloroplast avoidance movement	Hidetoshi Uenaka	Akeo Kadota	2007	Biotic	transformation	plasmid DNA	17662030	Physcomitrella	patens		NA
168	Harant et al., 2020	Stay in Touch-The Cortical ER of Moss Protonemata in Osmotic Stress Situations	Dominik Harant	Ingeborg Lang	2020	Abiotic	osmotic	mannitol	32235617	Physcomitrella	patens		protonema
169	Harant et al., 2020	3D Dissection of Structural Membrane-Wall Contacts in Filamentous Moss Protonemata	Dominik Harant	Ingeborg Lang	2020	Abiotic	osmotic	mannitol	33375227	Physcomitrella	patens		protonema
170	Liénard et al., 2008	Water transport by aquaporins in the extant plant Physcomitrella patens	David Liénard	Jean-Paul Lassalles	2008	Biotic	transformation	plasmid DNA	18184735	Physcomitrella	patens		protonema
171	Gitzinger et al., 2009	Functional cross-kingdom conservation of mammalian and moss (Physcomitrella patens) transcription, translation and secretion machineries	Marc Gitzinger	Martin Fussenegger	2009	Biotic	transformation	plasmid DNA	19021876	Physcomitrella	patens		protonema
172	Ashton et al., 1979	Analysis of gametophytic development in the moss, Physcomitrella patens, using auxin and cytokinin resistant mutants	N.W. Ashton	D.J. Cove	1979	Biotic	hormone	auxin	24407386	Physcomitrella	patens		protonema
172	Ashton et al., 1979	Analysis of gametophytic development in the moss, Physcomitrella patens, using auxin and cytokinin resistant mutants	N.W. Ashton	D.J. Cove	1979	Biotic	hormone	cytokinin	24407386	Physcomitrella	patens		protonema
173	Jenkins et al., 1983	Light requirements for regeneration of protoplasts of the moss Physcomitrella patens	G I Jenkins	G I Jenkins	1983		isolation	NA	24263943	Physcomitrella	patens		NA
174	Barrero-Gil et al., 2007	Cloning of the PpNHAD1 transporter of Physcomitrella patens, a chloroplast transporter highly conserved in photosynthetic eukaryotic organisms	Javier Barrero-Gil	Begoña Benito	2007	Biotic	transfection	plasmid DNA	17617660	Physcomitrella	patens		NA
175	Wiedemann et al., 2010	Targeted knock-out of a gene encoding sulfite reductase in the moss Physcomitrella patens affects gametophytic and sporophytic development	Gertrud Wiedemann	Stanislav Kopriva	2010	Biotic	transfection	plasmid DNA	20347810	Physcomitrella	patens		NA
176	Kaewsuwan et al., 2006	Identification and functional characterization of the moss Physcomitrella patens delta5-desaturase gene involved in arachidonic and eicosapentaenoic acid biosynthesis	Songsri Kaewsuwan	Nuntavan Bunyapraphatsara	2006	Biotic	transfection	plasmid DNA	16728405	Physcomitrella	patens		NA
177	Skripnikov et al., 2009	Proteome analysis of the moss Physcomitrella patens (Hedw.) B.S.G	A Yu Skripnikov	A Yu Skripnikov	2009		isolation	NA	19538121	Physcomitrella	patens		protonema
178	Imaizumi et al., 2002	Cryptochrome Light Signals Control Development to Suppress auxin Sensitivity in the Moss Physcomitrella patens	Takato Imaizumi	Masamitsu Wada	2002	Biotic	transformation	plasmid DNA	11884681	Physcomitrella	patens		protonema
179	Lyngaard et al., 2008	Physcomitrella HMGA-type proteins display structural differences compared to their higher plant counterparts	Carina Lyngaard	Klaus D Grasser	2008	Biotic	transformation	plasmid DNA	18662672	Physcomitrella	patens		protonema
180	Haro et al., 2013	The potassium transporters HAK2 and HAK3 localize to endomembranes in Physcomitrella patens. HAK2 is required in some stress conditions	Rosario Haro	Rosario Haro	2013	Biotic	transformation	plasmid DNA	23825217	Physcomitrella	patens		NA
181	Gremillon et al., 2007	Filamentous temperature-sensitive Z (FtsZ) isoforms specifically interact in the chloroplasts and in the cytosol of Physcomitrella patens	Louis Gremillon	Eric Sarnighausen	2007	Biotic	transfection	plasmid DNA	17888112	Physcomitrella	patens		protonema
182	Nomura et al., 2016	Efficient and Heritable Targeted Mutagenesis in Mosses Using the CRISPR/Cas9 System	Toshihisa Nomura	Hitoshi Sakakibara	2016	Biotic	transformation	plasmid DNA	27986915	Physcomitrella	patens		protonema
183	Hohe et al., 2004	An improved and highly standardised transformation procedure allows efficient production of single and multiple targeted gene-knockouts in a moss, Physcomitrella patens	Annette Hohe	Ralf Reski	2004	Biotic	transformation	plasmid DNA	14586556	Physcomitrella	patens		protonema
183	Nomura et al., 2016	Efficient and Heritable Targeted Mutagenesis in Mosses Using the CRISPR/Cas9 System	Toshihisa Nomura	Hitoshi Sakakibara	2016	Biotic	transformation	plasmid DNA	27986915	Scopelophila	cataractae		protonema
184	Stumpe et al., 2006	Biosynthesis of C9-aldehydes in the moss Physcomitrella patens	Michael Stumpe	Ivo Feussner	2006	Biotic	transformation	plasmid DNA	16630744	Physcomitrella	patens		NA
185	Weise et al., 2006	Use of Physcomitrella patens actin 5' regions for high transgene expression: importance of 5' introns	Andreas Weise	Gilbert Gorr	2006	Biotic	transformation	plasmid DNA	16059684	Physcomitrella	patens	Hedw.	protonema
186	Sakai et al., 2019	Design of a comprehensive microfluidic and microscopic toolbox for the ultra-wide spatio-temporal study of plant protoplasts development and physiology	Kaori Sakai	Jacques Fattaccioli	2019		isolation	NA	31367225	Physcomitrella	patens		NA
187	Thévenin et al., 2012	A new system for fast and quantitative analysis of heterologous gene expression in plants	J Thévenin	B Dubreucq	2012	Biotic	transfection	plasmid DNA	22023451	Physcomitrella	patens		NA
188	Kumar et al., 2015	Functional Conservation in the SIAMESE-RELATED Family of Cyclin-Dependent Kinase Inhibitors in Land Plants	Narender Kumar	John C Larkin	2015	Biotic	transfection	plasmid DNA	26546445	Arabidopsis	thaliana		mesophyll
189	Suppanz et al., 2007	An integrated physiological and genetic approach to the dynamics of FtsZ targeting and organisation in a moss, Physcomitrella patens	I Suppanz	R Reski	2007	Biotic	transfection	plasmid DNA	18094924	Physcomitrella	patens		NA
190	Kiilerich et al., 2008	Chromosomal high mobility group (HMG) proteins of the HMGB-type occurring in the moss Physcomitrella patens	Bruno Kiilerich	Klaus D Grasser	2008	Biotic	transfection	plasmid DNA	17980517	Physcomitrella	patens		NA
191	Schaaf et al., 2004	A novel aspartic proteinase is targeted to the secretory pathway and to the vacuole in the moss Physcomitrella patens	Andreas Schaaf	Eva L Decker	2004	Biotic	transfection	plasmid DNA	15260436	Physcomitrella	patens	Hedw.	protonema
192	Schaart et al., 2013	Identification and characterization of MYB-bHLH-WD40 regulatory complexes controlling proanthocyanidin biosynthesis in strawberry (Fragaria _ ananassa) fruits	Jan G Schaart	Jan G Schaart	2013	Biotic	transfection	plasmid DNA	23157553	Physcomitrella	patens		NA
193	Pribat et al., 2010	Nonflowering plants possess a unique folate-dependent phenylalanine hydroxylase that is localized in chloroplasts	Anne Pribat	Andrew D Hanson	2010	Biotic	transfection	plasmid DNA	20959559	Physcomitrella	patens		NA
194	Featherstone et al., 1990	Genetic analysis by somatic hybridization of cytokinin overproducing developmental mutants of the moss, Physcomitrella patens	Denis R. Featherstone	Neil W. Ashton	1990		isolation	NA	2274027	Physcomitrella	patens		NA
195	Finka et al., 2012	Plasma membrane cyclic nucleotide gated calcium channels control land plant thermal sensing and acquired thermotolerance	Andrija Finka	Pierre Goloubinoff	2012	Abiotic	Heat	NA	22904147	Physcomitrella	patens		protonema
196	Harries et al., 2005	Actin-related protein2/3 complex component ARPC1 is required for proper cell morphogenesis and polarized cell growth in Physcomitrella patens	Phillip A Harries	Ralph S Quatrano	2005	Biotic	hormone	cytokinin	16006580	Physcomitrella	patens		protonema
196	Harries et al., 2005	Actin-related protein2/3 complex component ARPC1 is required for proper cell morphogenesis and polarized cell growth in Physcomitrella patens	Phillip A Harries	Ralph S Quatrano	2005	Biotic	hormone	Lat B	16006580	Physcomitrella	patens		protonema
196	Harries et al., 2005	Actin-related protein2/3 complex component ARPC1 is required for proper cell morphogenesis and polarized cell growth in Physcomitrella patens	Phillip A Harries	Ralph S Quatrano	2005	Biotic	transformation	plasmid DNA	16006580	Physcomitrella	patens		protonema
197	Baud et al., 2016	Deciphering the Molecular Mechanisms Underpinning the Transcriptional Control of Gene Expression by Master Transcriptional Regulators in Arabidopsis Seed	Sébastien Baud	Bertrand Dubreucq	2016	Biotic	transfection	plasmid DNA	27208266	Physcomitrella	patens		protonema
198	Trouiller et al., 2007	Comparison of gene targeting efficiencies in two mosses suggests that it is a conserved feature of Bryophyte transformation	Bénédicte Trouiller	Fabien Nogué	2007	Biotic	transformation	plasmid DNA	17565445	Physcomitrella	patens		protonema
199	Mikami et al., 2010	A dibasic amino acid pair conserved in the activation loop directs plasma membrane localization and is necessary for activity of plant type I/II phosphatidylinositol phosphate kinase	Koji Mikami	Koji Mikami	2010	Biotic	transformation	plasmid DNA	20427464	Physcomitrella	patens		NA
200	Haley et al., 1995	Effects of mechanical signaling on plant cell cytosolic calcium	A Haley	A J Trewavas	1995	Biotic	transformation	plasmid DNA	11536690	Nicotiana	plumbaginifolia		mesophyll
201	Weise et al., 2007	High-level expression of secreted complex glycosylated recombinant human erythropoietin in the Physcomitrella Delta-fuc-t Delta-xyl-t mutant	Andreas Weise	Gilbert Gorr	2007	Biotic	transfection	plasmid DNA	17359496	Physcomitrella	patens		protonema
202	Burgess et al., 1981	Studies on the growth and development of protoplasts of the moss, Physcomitrella patens, and its control by light	J Burgess	P J Linstead	1981		isolation	NA	24301975	Physcomitrella	patens		protonema
203	Kamisugi et al., 2005	The evolution of the abscisic acid-response in land plants: comparative analysis of group 1 LEA gene expression in moss and cereals	Yasuko Kamisugi	Andrew C Cuming	2005	Biotic	transformation	plasmid DNA	16270226	Physcomitrella	patens		NA
204	Brücker et al., 2005	Targeted site-directed mutagenesis of a heme oxygenase locus by gene replacement in the moss Ceratodon purpureus	Gerhard Brücker	Gerhard Brücker	2005	Biotic	transformation	plasmid DNA	15578218	Physcomitrella	patens		protonema
205	Schuster et al., 2007	In vivo glyco-engineered antibody with improved lytic potential produced by an innovative non-mammalian expression system	Manfred Schuster	Gilbert Gorr	2007	Biotic	transformation	linear DNA	17427997	Physcomitrella	patens	Hedw.	protonema
206	Yin et al., 2009	Evolution of phage-type RNA polymerases in higher plants: characterization of the single phage-type RNA polymerase gene from Selaginella moellendorffii	Chang Yin	Andreas Weihe	2009	Biotic	transfection	plasmid DNA	19407923	Arabidopsis	thaliana		mesophyll
206	Yin et al., 2009	Evolution of phage-type RNA polymerases in higher plants: characterization of the single phage-type RNA polymerase gene from Selaginella moellendorffii	Chang Yin	Andreas Weihe	2009	Biotic	transfection	plasmid DNA	19407923	Selaginella	moellendorffii		mesophyll
207	Burgess et al., 1982	Cell-wall differentiation during growth of electrically polarised protoplasts of Physcomitrella	J Burgess	P J Linstead	1982	Abiotic	electric	NA	24272472	Physcomitrella	patens		protonema
208	Gong et al., 2021	Stomatal morphology and physiology explain varied sensitivity to abscisic acid across vascular plant lineages	Lei Gong	Xiang-Wen Fang	2021	Biotic	hormone	abscisic acid	33620497	Arabidopsis	thaliana		mesophyll
208	Gong et al., 2021	Stomatal morphology and physiology explain varied sensitivity to abscisic acid across vascular plant lineages	Lei Gong	Xiang-Wen Fang	2021	Biotic	hormone	abscisic acid	33620497	Ginkgo	biloba		mesophyll
208	Gong et al., 2021	Stomatal morphology and physiology explain varied sensitivity to abscisic acid across vascular plant lineages	Lei Gong	Xiang-Wen Fang	2021	Biotic	hormone	abscisic acid	33620497	Matteuccia	struthiopteris		mesophyll
208	Gong et al., 2021	Stomatal morphology and physiology explain varied sensitivity to abscisic acid across vascular plant lineages	Lei Gong	Xiang-Wen Fang	2021	Biotic	hormone	abscisic acid	33620497	Selaginella	moellendorffii		mesophyll
208	Gong et al., 2021	Stomatal morphology and physiology explain varied sensitivity to abscisic acid across vascular plant lineages	Lei Gong	Xiang-Wen Fang	2021	Biotic	hormone	abscisic acid	33620497	Sophora	japonica		mesophyll
209	Karve et al., 2010	Evolutionary lineages and functional diversification of plant hexokinases	Rucha Karve	Brandon d Moore	2010	Biotic	transfection	plasmid DNA	20145006	Pisum	sativum	Little Marvel	leaves
209	Karve et al., 2010	Evolutionary lineages and functional diversification of plant hexokinases	Rucha Karve	Brandon d Moore	2010	Biotic	transfection	plasmid DNA	20145006	Zea	mays		leaves
210	Izumi et al., 2003	Inhibition of plastid division by ampicillin in the pteridophyte Selaginella nipponica Fr. et Sav	Yoshihiro Izumi	Yoshihiro Izumi	2003	Biotic	antibiotic	ampicillin	12610221	Selaginella	nipponica		all plant
211	Jin et al., 2013	Abscisic acid-responsive guard cell metabolomes of Arabidopsis wild-type and gpa1 G-protein mutants	Xiaofen Jin	Sarah M Assmann	2013	Biotic	transfection	plasmid DNA	24368793	Arabidopsis	thaliana		mesophyll
212	Akiyama et al., 2022	Type 2C protein phosphatase clade D family members dephosphorylate guard cell plasma membrane H+-ATPase	Mitsumasa Akiyama	Toshinori Kinoshita	2022	Biotic	transfection	plasmid DNA	34894269	Arabidopsis	thaliana	Col-0	mesophyll
213	Suetsugu et al., 2014	Guard cell chloroplasts are essential for blue light-dependent stomatal opening in Arabidopsis	Noriyuki Suetsugu	Ken-ichiro Shimazaki	2014	Abiotic	Light	blue light	25250952	Arabidopsis	thaliana	gl1	guard cell
213	Suetsugu et al., 2014	Guard cell chloroplasts are essential for blue light-dependent stomatal opening in Arabidopsis	Noriyuki Suetsugu	Ken-ichiro Shimazaki	2014	Abiotic	Light	red light	25250952	Arabidopsis	thaliana	gl1	guard cell
214	Pandey et al., 2002	Preparation and applications of Arabidopsis thaliana guard cell protoplasts	Sona Pandey	Sarah M Assmann	2002	Biotic	hormone	abscisic acid	33863229	Arabidopsis	thaliana	Wassilewskija	guard cell
214	Pandey et al., 2002	Preparation and applications of Arabidopsis thaliana guard cell protoplasts	Sona Pandey	Sarah M Assmann	2002		isolation	RNA	33863229	Arabidopsis	thaliana	Wassilewskija	guard cell
214	Pandey et al., 2002	Preparation and applications of Arabidopsis thaliana guard cell protoplasts	Sona Pandey	Sarah M Assmann	2002		isolation	RNA	33863229	Arabidopsis	thaliana	Wassilewskija	mesophyll
215	Wang et al., 2023	Cell type-specific proteomics uncovers a RAF15-SnRK2.6/OST1 kinase cascade in guard cells	Hongliang Wang	Pengcheng Wang	2023	Biotic	transfection	plasmid DNA	37226855	Arabidopsis	thaliana	Col-0	leaves
216	Ivashikina et al., 2005	AKT2/3 subunits render guard cell K+ channels Ca2+ sensitive	Natalya Ivashikina	Rainer Hedrich	2005	Biotic	transfection	plasmid DNA	15824192	Arabidopsis	thaliana	Wassilewskija	leaves
217	Geilfus et al., 2018	Dawn regulates guard cell proteins in Arabidopsis thaliana that function in ATP production from fatty acid beta-oxidation	Christoph-Martin Geilfus	Christoph-Martin Geilfus	2018		extraction	protein	30392160	Arabidopsis	thaliana		leaves
218	Schroeder et al., 1987	Voltage dependence of K+ channels in guard-cell protoplasts	Julian I. Schroeder	Erwin Neher	1987		NA	NA	16593851	Vicia	faba		leaves
219	Hipkins et al., 1983	The primary processes of photosystem II in purified guard-cell protoplasts and mesophyll-cell protoplasts from Commelina communis L	Michael F. Hipkins	Jonathan D. B. Weyers	1983		NA	NA	24258332	Commelina	communis		guard cell
219	Hipkins et al., 1983	The primary processes of photosystem II in purified guard-cell protoplasts and mesophyll-cell protoplasts from Commelina communis L	Michael F. Hipkins	Jonathan D. B. Weyers	1983		NA	NA	24258332	Commelina	communis		mesophyll
220	Bates et al., 2012	A comparative study of the Arabidopsis thaliana guard-cell transcriptome and its modulation by sucrose	George W. Bates	George W. Bates	2012	Abiotic	sugar	sucrose	23185391	Arabidopsis	thaliana	Col-0	leaves
221	Wu et al., 2019	ZmOST1 mediates abscisic acid regulation of guard cell ion channels and drought stress responses	Qiqi Wu	Wei Zhang	2019	Biotic	transformation	plasmid DNA	30160823	Zea	mays		mesophyll
222	Sutton et al., 2000	Distinct abscisic acid signaling pathways for modulation of guard cell versus mesophyll cell potassium channels revealed by expression studies in Xenopus laevis oocytes	Fedora Sutton	Fedora Sutton	2000	Biotic	hormone	abscisic acid	10982437	Vicia	faba	Long Pod	guard cell
222	Sutton et al., 2000	Distinct abscisic acid signaling pathways for modulation of guard cell versus mesophyll cell potassium channels revealed by expression studies in Xenopus laevis oocytes	Fedora Sutton	Fedora Sutton	2000	Biotic	hormone	abscisic acid	10982437	Vicia	faba	Long Pod	mesophyll
223	Obulareddy et al., 2013	Guard cell purification and RNA isolation suitable for high-throughput transcriptional analysis of cell-type responses to biotic stresses	Nisita Obulareddy	Maeli Melotto	2013	Abiotic	transcription inhibitor	actinomycin D, cordycepin	23634837	Arabidopsis	thaliana	Col-0	leaves
224	Mimata et al., 2022	Extracellular malate induces stomatal closure via direct activation of guard-cell anion channel SLAC1 and stimulation of Ca2+ signalling	Yoshiharu Mimata	Yoshiyuki Murata	2022	Abiotic	malate	NA	35879859	Arabidopsis	thaliana	Col-0	leaves
225	Gautier et al., 1991	Relationship between Respiration and Photosynthesis in Guard Cell and Mesophyll Cell Protoplasts of Commelina communis L	Hélène Gautier	Gérard Lascève	1991		NA	NA	16668030	Commelina	communis		leaves
226	Scheurich et al., 1981	Electrically Stimulated Fusion of Different Plant Cell Protoplasts : MESOPHYLL CELL AND GUARD CELL PROTOPLASTS OF VICIA FABA	P Scheurich	U Zimmermann	1981	Abiotic	electric	NA	16661767	Vicia	faba	Hangdown	leaves
227	Levchenko et al., 2008	Stringent control of cytoplasmic Ca2+ in guard cells of intact plants compared to their counterparts in epidermal strips or guard cell protoplasts	V Levchenko	P Dietrich	2008	Abiotic	voltage	NA	18648729	Vicia	faba	Französische Weisskeimige	leaves
228	Fairley-Grenot et al., 1992	Whole-cell K(+) current across the plasma membrane of guard cells from a grass: Zea mays	K A Fairley-Grenot	S M Assmann	1992		isolation	NA	24186668	Vicia	faba		mesophyll
228	Fairley-Grenot et al., 1992	Whole-cell K(+) current across the plasma membrane of guard cells from a grass: Zea mays	K A Fairley-Grenot	S M Assmann	1992		isolation	NA	24186668	Zea	mays		mesophyll
229	Gulzar et al., 2021	Maize WRKY Transcription Factor ZmWRKY79 Positively Regulates Drought Tolerance through Elevating ABA Biosynthesis	Faiza Gulzar	Qiang Wang	2021	Biotic	transfection	plasmid DNA	34576244	Zea	mays		mesophyll
230	Xu et al., 2021	Single-cell RNA sequencing of developing maize ears facilitates functional analysis and trait candidate gene discovery	Xiaosa Xu	David Jackson	2021		sequencing	single-cell sequencing	33400914	Zea	mays		mesophyll
231	Xing et al., 2014	A CRISPR/Cas9 toolkit for multiplex genome editing in plants	Hui-Li Xing	Qi-Jun Chen	2014	Biotic	transfection	CRISPR_plasmid DNA	25432517	Zea	mays		mesophyll
232	Zhao et al., 2014	ZmSOC1, a MADS-box transcription factor from Zea mays, promotes flowering in Arabidopsis	Suzhou Zhao	Lei Wang	2014	Biotic	transfection	plasmid DNA	25372944	Arabidopsis	thaliana		mesophyll
233	Liang et al., 2015	Targeted mutagenesis in Zea mays using TALENs and the CRISPR/Cas system	Zhen Liang	Caixia Gao	2014	Biotic	transfection	CRISPR_plasmid DNA	24576457	Zea	mays		mesophyll
234	Zhang et al., 2017	Zea mays Fe deficiency-related 4 (ZmFDR4) functions as an iron transporter in the plastids of monocots	Xiu-Yue Zhang	Li-Ping Yin	2017	Biotic	transfection	plasmid DNA	28103409	Zea	mays		mesophyll
235	Mei et al., 2021	Maize transcription factor ZmNF-YC13 regulates plant architecture	Xiupeng Mei	Yilin Cai	2021	Biotic	transfection	plasmid DNA	33831218	Zea	mays		mesophyll
236	Zhu et al., 2022	Glycine betaine increases salt tolerance in maize (Zea mays L.) by regulating Na+ homeostasis	Mingyuan Zhu	Yushi Zhang	2022		isolation	NA	36247603	Zea	mays		mesophyll
237	Zanin et al., 2014	Isolation and functional characterization of a high affinity urea transporter from roots of Zea mays	Laura Zanin	Laura Zanin	2014	Biotic	transfection	plasmid DNA	25168432	Nicotiana	tabacum		mesophyll
238	Laohavisit et al., 2009	Zea mays annexins modulate cytosolic free Ca2+ and generate a Ca2+-permeable conductance	Anuphon Laohavisit	Julia M Davies	2009	Biotic	antibody	ANN33/35	19234085	Arabidopsis	thaliana		roots
239	Berkowitz et al., 1988	Acclimation of photosynthesis in Zea mays to low water potentials involves alterations in protoplast volume reduction	G A Berkowitz	K S Kroll	1988		NA	NA	24221875	Zea	mays		mesophyll
240	Krautwig et al., 1995	Single androgenetic structures of maize (Zea mays L.) for the initiation of homogeneous cell suspension and protoplast cultures	B Krautwig	H Lörz	1995		isolation	NA	24185515	Zea	mays		mesophyll
241	Guo et al., 2022	Tonoplast-localized transporter ZmNRAMP2 confers root-to-shoot translocation of manganese in maize	Jingxuan Guo	Lixing Yuan	2022	Biotic	transformation	plasmid DNA	36111860	Zea	mays		mesophyll
242	Zhan et al., 2023	Coexpression network and trans-activation analyses of maize reproductive phasiRNA loci	Junpeng Zhan	Blake C Meyers	2023	Biotic	transfection	plasmid DNA	36440497	Zea	mays		mesophyll
243	Majer et al., 2012	Molecular interactions of ROOTLESS CONCERNING CROWN AND SEMINAL ROOTS, a LOB domain protein regulating shoot-borne root initiation in maize (Zea mays L.)	Christine Majer	Frank Hochholdinger	2012	Biotic	transfection	plasmid DNA	22527397	Zea	mays		NA
244	Fierlej et al., 2022	Evaluation of genome and base editing tools in maize protoplasts	Yannick Fierlej	Peter M Rogowsky	2022	Biotic	transfection	CRISPR_RNP	36518521	Zea	mays		mesophyll
245	Pan et al., 2016	ZmCCD7/ZpCCD7 encodes a carotenoid cleavage dioxygenase mediating shoot branching	Xiaoying Pan	Xuexian Li	2016	Biotic	transfection	plasmid DNA	26895334	Zea	mays		mesophyll
246	Nishitani et al., 1988	Enzymic Analysis of Feruloylated Arabinoxylans (Feraxan) Derived from Zea mays Cell Walls I : Purification of Novel enzymes Capable of Dissociating Feraxan Fragments from Zea mays Coleoptile Cell Wall	K Nishitani	D J Nevins	1988		NA	NA	16666240	NA	NA		NA
247	Zhang et al., 2023	Maize PIMT2 repairs damaged 3-METHYLCROTONYL COA CARBOXYLASE in mitochondria, affecting seed vigor	Yumin Zhang	Tianyong Zhao	2023	Biotic	transformation	plasmid DNA	36999611	Zea	mays	W22	leaves
248	Weckwerth et al., 2015	ZmCPK1, a calcium-independent kinase member of the Zea mays CDPK gene family, functions as a negative regulator in cold stress signalling	Philipp Weckwerth	Tina Romeis	2015	Biotic	transfection	plasmid DNA	25052912	Zea	mays		mesophyll
249	Soltys et al., 2014	Phytotoxic cyanamide affects maize (Zea mays) root growth and root tip function: from structure to gene expression	Dorota Soltys	Dorota Soltys	2014	Abiotic	cyanamide	NA	24709147	Zea	mays		mesophyll
250	Houba-Hérin et al., 1999	Cytokinin oxidase from Zea mays: purification, cDNA cloning and expression in moss protoplasts	N Houba-Hérin	M Laloue	1999	Biotic	transformation	plasmid DNA	10230061	Physcomitrella	patens		NA
251	Imbrie-Milligan et al., 1987	Microcallus growth from maize protoplasts	C Imbrie-Milligan	C Imbrie-Milligan	1987		isolation	NA	24227270	Zea	mays		mesophyll
252	Ha_kuli_ová et al., 2023	Galactoglucomannan oligosaccharides mitigate cadmium toxicity in maize protoplasts by improving viability and cell wall regeneration	Diana Ha_kuli_ová	Karin Kollárová	2023	Biotic	hormone	auxin	37515894	Zea	mays		mesophyll
252	Ha_kuli_ová et al., 2023	Galactoglucomannan oligosaccharides mitigate cadmium toxicity in maize protoplasts by improving viability and cell wall regeneration	Diana Ha_kuli_ová	Karin Kollárová	2023	Biotic	hormone	cytokinin	37515894	Zea	mays		mesophyll
253	Potrykus et al., 1979	Callus formation from cell culture protoplasts of corn (Zea mays L.)	I Potrykus	H Lörz	1979	Abiotic	culture	NA	24310404	Zea	mays		stem
254	Hernandes-Lopes et al., 2023	Enabling genome editing in tropical maize lines through an improved, morphogenic regulator-assisted transformation protocol	José Hernandes-Lopes	Juliana Erika de Carvalho Teixeira Yassitepe	2023	Biotic	transformation	plasmid DNA	38144709	Zea	mays		mesophyll
255	Ajayo et al., 2022	The novel ZmTCP7 transcription factor targets AGPase-encoding gene ZmBt2 to regulate storage starch accumulation in maize	Babatope Samuel Ajayo	Yufeng Hu	2022	Biotic	transformation	plasmid DNA	35909761	Zea	mays	B73	endosperm
256	Du et al., 2018	The PILNCR1-miR399 Regulatory Module Is Important for Low Phosphate Tolerance in Maize	Qingguo Du	Wen-Xue Li	2018	Biotic	transformation	plasmid DNA	29967097	Zea	mays		leaves
257	Leader et al., 1993	Differential expression of U5snRNA gene variants in maize (Zea mays) protoplasts	David Leader	John W. S. Brown	1993	Biotic	transfection	plasmid DNA	8425043	Zea	mays		leaves
258	Li et al., 2021	Daily temperature cycles promote alternative splicing of RNAs encoding SR45a, a splicing regulator in maize	Zhaoxia Li	Stephen H Howell	2021	Biotic	transfection	plasmid DNA	33705553	Zea	mays		mesophyll
259	Leach et al., 2017	Sucrose transporter2 contributes to maize growth, development, and crop yield	Kristen A Leach	David M Braun	2017	Biotic	transfection	plasmid DNA	28206710	Zea	mays		mesophyll
260	Zhao et al., 2018	Proliferation of Regulatory DNA Elements Derived from Transposable Elements in the Maize Genome	Hainan Zhao	Jiming Jiang	2018	Biotic	transfection	plasmid DNA	29463772	Zea	mays		mesophyll
261	Wang et al., 2022	Maize GSK3-like kinase ZmSK2 is involved in embryonic development	Yan Wang	Qian Zhao	2022	Biotic	transformation	plasmid DNA	35351312	Zea	mays	LH244	leaves
262	Garrocho-Villegas et al., 2013	Insights into the TOR-S6K signaling pathway in maize (Zea mays L.). pathway activation by effector-receptor interaction	Verónica Garrocho-Villegas	Estela Sánchez de Jiménez	2013	Abiotic	drug	insulin	24358933	Zea	mays		NA
262	Garrocho-Villegas et al., 2013	Insights into the TOR-S6K signaling pathway in maize (Zea mays L.). pathway activation by effector-receptor interaction	Verónica Garrocho-Villegas	Estela Sánchez de Jiménez	2013	Biotic	peptide	ZmIGF	24358933	Zea	mays		NA
263	Gu et al., 2019	Maize HSFA2 and HSBP2 antagonistically modulate raffinose biosynthesis and heat tolerance in Arabidopsis	Lei Gu	Tianyong Zhao	2019	Biotic	transformation	plasmid DNA	31180156	Arabidopsis	thaliana		mesophyll
263	Gu et al., 2019	Maize HSFA2 and HSBP2 antagonistically modulate raffinose biosynthesis and heat tolerance in Arabidopsis	Lei Gu	Tianyong Zhao	2019	Biotic	transformation	plasmid DNA	31180156	Zea	mays		mesophyll
264	Xia et al., 2018	Virus-Derived Small Interfering RNAs Affect the Accumulations of Viral and Host Transcripts in Maize	Zihao Xia	Zaifeng Fan	2018	Biotic	transfection	plasmid DNA	30477197	Zea	mays		mesophyll
265	Fu et al., 2018	ZmWRKY79 positively regulates maize phytoalexin biosynthetic gene expression and is involved in stress response	Jingye Fu	Qiang Wang	2018	Biotic	transfection	plasmid DNA	29281032	Zea	mays	Mo17	leaves
266	Zhang et al., 2022	Genome-wide analysis of the NAAT, DMAS, TOM, and ENA gene families in maize suggests their roles in mediating iron homeostasis	Xin Zhang	Xiaojin Zhou	2022	Biotic	transformation	plasmid DNA	35039017	Zea	mays		mesophyll
267	Shi et al., 2022	ZmCCA1a on Chromosome 10 of Maize Delays Flowering of Arabidopsis thaliana	Yong Shi	Yanhui Chen	2022	Biotic	transfection	plasmid DNA	32153606	Arabidopsis	thaliana		mesophyll
267	Shi et al., 2022	ZmCCA1a on Chromosome 10 of Maize Delays Flowering of Arabidopsis thaliana	Yong Shi	Yanhui Chen	2022	Biotic	transfection	plasmid DNA	32153606	Arabidopsis	thaliana		roots
267	Shi et al., 2022	ZmCCA1a on Chromosome 10 of Maize Delays Flowering of Arabidopsis thaliana	Yong Shi	Yanhui Chen	2022	Biotic	transfection	plasmid DNA	32153606	Nicotiana	benthamiana		mesophyll
268	Tarasenkoet al., 2019	DNA Import into Plant Mitochondria: Complex Approach for in organello and in vivo Studies	T A Tarasenko	M V Koulintchenko	2019	Biotic	transfection	DNA	31509731	Arabidopsis	thaliana		mesophyll
269	Gallie et al., 1994	The regulation of gene expression in transformed maize aleurone and endosperm protoplasts. Analysis of promoter activity, intron enhancement, and mRNA untranslated regions on expression.	D R Gallie	D R Gallie	1994	Biotic	transfection	mRNA	7824660	Zea	mays		aleurone
269	Gallie et al., 1994	The regulation of gene expression in transformed maize aleurone and endosperm protoplasts. Analysis of promoter activity, intron enhancement, and mRNA untranslated regions on expression.	D R Gallie	D R Gallie	1994	Biotic	transfection	plasmid DNA	7824660	Zea	mays		aleurone
270	Bauer et al., 2000	Differential expression and regulation of K(+) channels in the maize coleoptile: molecular and biophysical analysis of cells isolated from cortex and vasculature	Claudia S. Bauer	Rainer Hedrich	2000	Abiotic	dye	cell-permeant dye	11069689	Zea	mays		coleoptiles
270	Bauer et al., 2000	Differential expression and regulation of K(+) channels in the maize coleoptile: molecular and biophysical analysis of cells isolated from cortex and vasculature	Claudia S. Bauer	Rainer Hedrich	2000	Abiotic	dye	cell-permeant dye	11069689	Zea	mays		steles
271	Ding et al., 2013	ZmCPK11 is involved in abscisic acid-induced antioxidant defence and functions upstream of ZmMPK5 in abscisic acid signalling in maize	Yanfen Ding	Mingyi Jiang	2013	Biotic	transfection	dsRNA	23268839	Zea	mays		mesophyll
271	Ding et al., 2013	ZmCPK11 is involved in abscisic acid-induced antioxidant defence and functions upstream of ZmMPK5 in abscisic acid signalling in maize	Yanfen Ding	Mingyi Jiang	2013	Biotic	transfection	plasmid DNA	23268839	Zea	mays		mesophyll
272	Ma et al., 2012	Nitric oxide-activated calcium/calmodulin-dependent protein kinase regulates the abscisic acid-induced antioxidant defence in maize	Fangfang Ma	Mingyi Jiang	2012	Biotic	transfection	dsRNA	22865912	Zea	mays		mesophyll
272	Ma et al., 2012	Nitric oxide-activated calcium/calmodulin-dependent protein kinase regulates the abscisic acid-induced antioxidant defence in maize	Fangfang Ma	Mingyi Jiang	2012	Biotic	transfection	plasmid DNA	22865912	Zea	mays		mesophyll
273	Connelly et al., 1994	Small nuclear RNA genes transcribed by either RNA polymerase II or RNA polymerase III in monocot plants share three promoter elements and use a strategy to regulate gene expression different from that used by their dicot plant counterparts	S Connelly	W Filipowicz	1994	Biotic	transfection	plasmid DNA	8065324	Nicotiana	plumbaginifolia		leaves
273	Connelly et al., 1994	Small nuclear RNA genes transcribed by either RNA polymerase II or RNA polymerase III in monocot plants share three promoter elements and use a strategy to regulate gene expression different from that used by their dicot plant counterparts	S Connelly	W Filipowicz	1994	Biotic	transfection	plasmid DNA	8065324	Zea	mays		leaves
274	Cossett et al., 1995	Phytotoxic effect of deoxynivalenol and gibberella ear rot resistance of corn	Franqoise Cossett	J. David Miller	1995	Abiotic	14C Deoxyn'nraleNOl	NA	8581324	Zea	mays		leaves
275	Espinás et al., 1993	Pulsed-field gel electrophoresis analysis of higher-order chromatin structures of Zea mays. Highly methylated DNA in the 50 kb chromatin structure	Maria Lluïsa Espinás	Miguel Carballo	1993	Abiotic	drug	VM-26	8385508	Zea	mays	Black Mexican Sweet	NA
276	Mascarenhas et al., 1990	Intron-mediated enhancement of heterologous gene expression in maize	Desmond Mascarenhas	Heather W. Lowe	1990	Biotic	transfection	plasmid DNA	2103480	Zea	mays	Black Mexican Sweet	NA
277	Ros et al., 2001	Regulation of activator/dissociation transposition by replication and DNA methylation	Ros F	R Kunze	2001	Biotic	transfection	plasmid DNA	11290726	Petunia	hybrida		mesophyll
278	Shishova et al., 2007	A shift in sensitivity to auxin within development of maize seedlings	Maria Shishova	Sylvia Lindberg	2007	Biotic	hormone	1-NAA	17074416	Zea	mays	Lumidor	coleoptiles
278	Shishova et al., 2007	A shift in sensitivity to auxin within development of maize seedlings	Maria Shishova	Sylvia Lindberg	2007	Biotic	hormone	2-NAA	17074416	Zea	mays	Lumidor	coleoptiles
279	Vladimirou et al., 2009	Diffusion of a membrane protein, Tat subunit Hcf106, is highly restricted within the chloroplast thylakoid network	Elina Vladimirou	Colin Robinson	2009	Biotic	transfection	plasmid DNA	19854178	Nicotiana	tabacum	Petit Havana SR1	leaves
280	Andersland et al., 1994	Characterization of a monoclonal antibody prepared against plant actin	John M. Andersland	M V Parthasarathy	1994	Biotic	antibody	mAb3H11	7859296	Nicotiana	tabacum	BY-2	NA
281	Carle-Urioste et al., 1994	In vivo analysis of intron processing using splicing-dependent reporter gene assays	Jose C. Carle-Urioste	Jose C. Carle-Urioste	1994	Biotic	transfection	plasmid DNA	7858217	Zea	mays	Black Mexican Sweet	NA
282	Foz et al., 1992	Multiple ocs-like elements required for efficient transcription of the mannopine synthase gene of T-DNA in maize protoplasts	Paul C. Fox	William B. Gurley	1992	Biotic	transfection	plasmid DNA	1391767	Zea	mays		NA
283	Hattori et al., 1994	Sequence and functional analyses of the rice gene homologous to the maize Vp1	Tsukaho Hattori	Tsukaho Hattori	1994	Biotic	transfection	plasmid DNA	8193305	Oryza	sativa		NA
284	Vilardell et al., 1991	Regulation of the maize rab17 gene promoter in transgenic heterologous systems	J Vilardell	M Pagès	1991	Biotic	transfection	plasmid DNA	1932688	Oryza	sativa		NA
285	Chen et al., 2024	Genetic dissection of cis-regulatory control of ZmWUSCHEL1 expression by type B RESPONSE REGULATORS	Zongliang Chen	Andrea Gallavotti	2024	Biotic	transfection	plasmid DNA	38060616	Zea	mays		mesophyll
286	Rutowicz et al., 2024	Multiscale chromatin dynamics and high entropy in plant iPSC ancestors	Kinga Rutowicz	Célia Baroux	2024	Biotic	transfection	plasmid DNA	38738286	Arabidopsis	thaliana		mesophyll
287	Ahmad et al., 2024	Integrated proteomic, transcriptomic, and metabolomic profiling reveals that the gibberellin-abscisic acid hub runs flower development in the Chinese orchid Cymbidium sinense	Sagheer Ahmad	Fengxi Yang	2024	Biotic	transfection	plasmid DNA	38738212	Cymbidium	sinense		NA
288	Yang et al., 2024	Optimization of preparation and transformation of protoplasts from Populus simonii _ P. nigra leaves and subcellular localization of the major latex protein 328 (MLP328)	Ping Yang	Lei Wang	2024	Biotic	transfection	plasmid DNA	38178205	Populus	simonii_x nigra		mesophyll
289	Outram et al., 2024	AvrSr27 is a zinc-bound effector with a modular structure important for immune recognition	Megan A Outram	Simon J Williams	2024	Biotic	transfection	plasmid DNA	38730532	Nicotiana	benthamiana		mesophyll
289	Outram et al., 2024	AvrSr27 is a zinc-bound effector with a modular structure important for immune recognition	Megan A Outram	Simon J Williams	2024	Biotic	transfection	plasmid DNA	38730532	Nicotiana	tabacum		mesophyll
289	Outram et al., 2024	AvrSr27 is a zinc-bound effector with a modular structure important for immune recognition	Megan A Outram	Simon J Williams	2024	Biotic	transfection	plasmid DNA	38730532	Triticum	aestivum	Fielder	NA
290	Maeo et al., 2024	ACRE, a class of AP2/ERF transcription factors, activates the expression of sweet potato ß-amylase and sporamin genes through the sugar-responsible element CMSRE-1	Kenichiro Maeo	Kenichiro Maeo	2024	Biotic	transfection	plasmid DNA	38714535	Arabidopsis	thaliana		suspension culture
291	Yang et al., 2023	Genome-wide association analysis identified molecular markers and candidate genes for flower traits in Chinese orchid (Cymbidium sinense)	Fengxi Yang	Genfa Zhu	2023	Biotic	transfection	plasmid DNA	38046850	Cymbidium	sinense		NA
292	Xiang et al., 2024	Genome-wide investigation of the LARP gene family: focus on functional identification and transcriptome profiling of ZmLARP6c1 in maize pollen	Xiaoqin Xiang	Lian Zhou	2024	Biotic	transfection	plasmid DNA	38684961	Zea	mays		NA
293	Pan et al., 2024	Rice Serine Hydroxymethyltransferases: Evolution, Subcellular Localization, Function and Perspectives	Tian Pan	Mengyuan Yan	2024	Biotic	transfection	plasmid DNA	38674525	Oryza	sativa		NA
294	Wu et al., 2024	Cell-cell communication and initial population composition shape the structure of potato spindle tuber viroid quasispecies	Jian Wu	Jian Wu	2024	Biotic	transfection	plasmid DNA	38252648	Nicotiana	benthamiana		mesophyll
294	Wu et al., 2024	Cell-cell communication and initial population composition shape the structure of potato spindle tuber viroid quasispecies	Jian Wu	Jian Wu	2024	Biotic	transfection	plasmid DNA	38252648	Solanum	lycopersicum		mesophyll
295	Lefebvre et al., 2004	Targeting of a Nicotiana plumbaginifolia H+ -ATPase to the plasma membrane is not by default and requires cytosolic structural determinants	Benoit Lefebvre	Marc Boutry	2004	Biotic	transfection	plasmid DNA	15208389	Nicotiana	benthamiana		mesophyll
296	Fan et al., 2001	In vitro Arabidopsis pollen germination and characterization of the inward potassium currents in Arabidopsis pollen grain protoplasts	Liu-Min Fan	Wei-Hua Wu	2001	Abiotic	K+	NA	11479325	Arabidopsis	thaliana		pollen
297	Entwistle et al., 1988	Enzymic capacities of amyloplasts from wheat (Triticum aestivum) endosperm	G Entwistle	T A Rees	1988	Abiotic	fractionated	NA	2849412	Triticum	aestivum		endosperm
298	Prüfer et al., 1997	In vivo expression of a full-length cDNA copy of potato leafroll virus (PLRV) in protoplasts and transgenic plants	D Prüfer	D Prüfer	1997	Biotic	transfection	plasmid DNA	9065694	Chenopodium	quinoa		leaves
299	Bhalla et al., 1984	Characteristics of a beta-Galactosidase Associated with the Stroma of Chloroplasts Prepared from Mesophyll Protoplasts of the Primary Leaf of Wheat	Prem L. Bhalla	Michael J. Dalling	1984		isolation	chloroplasts	16663831	Triticum	aestivum	Egret	mesophyll
300	Williams et al., 2003	Chromatin reorganization accompanying cellular dedifferentiation is associated with modifications of histone H3, redistribution of HP1, and activation of E2F-target genes	Leor Williams	Gideon Grafi	2003	Biotic	transformation	plasmid DNA	12950085	Nicotiana	tabacum	Samsun	leaves
301	Steingraber et al., 1988	Subcellular compartmentation of fructose 2,6-bisphosphate in oat mesophyll cells	Manfred Steingraber	Riidiger Hampp	1988		evacuolated	NA	24221713	Arena	sativa	Arnold	mesophyll
302	Moran et al., 1988	Potassium Channels in Motor Cells of Samanea saman: A Patch-Clamp Study	Nava Moran	Nava Moran	1988	Abiotic	drug	quinine	16666362	Samanea	saman		leaves
302	Moran et al., 1988	Potassium Channels in Motor Cells of Samanea saman: A Patch-Clamp Study	Nava Moran	Nava Moran	1988	Abiotic	drug	tetraethylammonium	16666362	Samanea	saman		leaves
303	De Caroli et al., 2011	Dynamic protein trafficking to the cell wall	Monica De Caroli	Gabriella Piro	2011	Biotic	transformation	plasmid DNA	21701253	Nicotiana	tabacum	Petit Havana SR1	leaves
304	De Caroli et al., 2012	Protein trafficking to the cell wall occurs through mechanisms distinguishable from default sorting in tobacco	Monica De Caroli	Gabriella Piro	2011	Biotic	transformation	plasmid DNA	21223393	Nicotiana	tabacum	Petit Havana SR1	leaves
305	Van der Meer et al., 1984	The RNA-dependent RNA polymerase of cowpea is not involved in cowpea mosaic virus RNA replication: immunological evidence	J Van der Meer	J Van der Meer	1984	Biotic	infection	CPMV	18639802	Vigna	unguiculata	California Blackeye	mesophyll
306	Bryan et al., 2018	A Variable Polyglutamine Repeat Affects Subcellular Localization and Regulatory Activity of a Populus ANGUSTIFOLIA Protein	Anthony C Bryan	Wellington Muchero	2018	Biotic	transfection	plasmid DNA	29884614	Populus	tremula x alba		mesophyll
307	Hofer et al., 1992	Coordinate regulation of replication and virion sense gene expression in wheat dwarf virus	J M Hofer	P M Mullineaux	1992	Biotic	transfection	plasmid DNA	1633494	Triticum	monococcum		NA
308	Surso et al., 2023	Compounds composition of pollen tubes of Scots pine (Pinus sylvestris L.)	Mikhail Surso	Mikhail Surso	2023	Biotic	fluorescence	fluorescein-DHPE	38024955	Pinus	sylvestris		pollen
309	Krasnyanski et al., 1993	Somatic embryogenesis and plant regeneration from hypocotyl protoplasts of sunflower (Helianthus annum L.)	S Krasnyanski	L Menczel	1993		isolation	NA	3949713	Helianthus	annuus		embryo
310	Chao et al., 2024	Molecular characterization and expression pattern of Rubisco activase gene GhRCA_2 in upland cotton (Gossypium hirsutum L.)	Maoni Chao	Qinglian Wang	2024	Biotic	transfection	plasmid DNA	38324226	Arabidopsis	thaliana		mesophyll
311	Liu et al., 1995	Asymmetric somatic hybrid plants between an interspecific Lycopersicon hybrid and Solanum melongena	K B Liu	K B Liu	1995	Biotic	antibiotic	kanamycin	24194315	Lycopersicon	esculentum x pennellii		mesophyll
311	Liu et al., 1995	Asymmetric somatic hybrid plants between an interspecific Lycopersicon hybrid and Solanum melongena	K B Liu	K B Liu	1995	Biotic	antibiotic	kanamycin	24194315	Solanum	melongena	Black Beauty	mesophyll
312	Hanke et al., 2012	Synthesis of inositol phosphate ligands of plant hormone-receptor complexes: pathways of inositol hexakisphosphate turnover	David E Hanke	Charles A Brearley	2012	Abiotic	phosphate	NA	22429240	Solanum	tuberosum		mesophyll
313	Jang et al., 1994	Sugar sensing in higher plants	J C Jang	J Sheen	1994	Biotic	transfection	plasmid DNA	7827498	Zea	mays		mesophyll
314	Hintz et al., 1988	Nuclear migration and mitochondrial inheritance in the mushroom agaricus bitorquis	W Hintz	P A Horgen	1988		isolation	NA	17246425	Agaricus	bitorquis		NA
315	Boyko et al., 2002	Intramolecular complementing mutations in tobacco mosaic virus movement protein confirm a role for microtubule association in viral RNA transport	Vitaly Boyko	Manfred Heinlein	2002	Biotic	transfection	plasmid DNA	11907237	Nicotiana	benthamiana		mesophyll
316	Negi et al., 2008	CO2 regulator SLAC1 and its homologues are essential for anion homeostasis in plant cells	Juntaro Negi	Koh Iba	2008		isolation	NA	18305482	Arabidopsis	thaliana		mesophyll
317	Wong et al., 2007	Regulation of rice NADPH oxidase by binding of Rac GTPase to its N-terminal extension	Hann Ling Wong	Ko Shimamoto	2007	Biotic	transfection	plasmid DNA	24227265	Oryza	sativa		mesophyll
318	Brikis et al., 2017	Ancient Plant Glyoxylate/Succinic Semialdehyde Reductases: GLYR1s Are Cytosolic, Whereas GLYR2s Are Localized to Both Mitochondria and Plastids	Carolyne J Brikis	Barry J Shelp	2017	Biotic	transfection	plasmid DNA	28484477	Arabidopsis	thaliana		mesophyll
318	Brikis et al., 2017	Ancient Plant Glyoxylate/Succinic Semialdehyde Reductases: GLYR1s Are Cytosolic, Whereas GLYR2s Are Localized to Both Mitochondria and Plastids	Carolyne J Brikis	Barry J Shelp	2017	Biotic	transfection	plasmid DNA	28484477	Nicotiana	tabacum		mesophyll
319	Schnabl et al., 1984	Properties of phosphoenolpyruvate carboxylase in desalted extracts from isolated guard-cell protoplasts	H Schnabl	H Schnabl	1984	Biotic	enzyme	PEP carboxylase	24253093	Vicia	faba		guard cell
320	Thume et al., 1991	Reconstitution of the tonoplast amino-acid carrier into liposomes : Evidence for an ATP-regulated carrier in different species	M Thume	K J Dietz	1991		isolation	NA	24186536	Hordeum	vulgare		mesophyll
321	Byun et al., 2021	Transfection of Arctic Bryum sp. KMR5045 as a Model for Genetic Engineering of Cold-Tolerant Mosses	Mi Young Byun	Hyoungseok Lee	2021	Biotic	transfection	plasmid DNA	33584753	Bryum	NA	KMR5045	protonema
322	Ma et al., 2005	Subcellular localisation of Cd and Zn in the leaves of a Cd-hyperaccumulating ecotype of Thlaspi caerulescens	Jian Feng Ma	Steve P McGrath	2005	Abiotic	dye	Neutral Red	15517354	Thlaspi	caerulescens		mesophyll
323	Jiang et al., 2014	RhNAC3, a stress-associated NAC transcription factor, has a role in dehydration tolerance through regulating osmotic stress-related genes in rose petals	Xinqiang Jiang	Junping Gao	2014	Biotic	transfection	plasmid DNA	24011328	Arabidopsis	thaliana		mesophyll
324	Deng et al., 2015	A critical domain of Sweet potato chlorotic fleck virus nucleotide-binding protein (NaBp) for RNA silencing suppression, nuclear localization and viral pathogenesis	Xing-Guang Deng	Hong-Hui Lin	2015	Biotic	transfection	plasmid DNA	25138489	Nicotiana	benthamiana		mesophyll
325	Shepard et al., 1980	Potato protoplasts in crop improvement	J F Shepard	E Shahin	1980		isolation	NA	17731550	Solanum	tuberosum		mesophyll
326	Iijima et al., 1987	Voltage-dependent K channels in protoplasts of trap-lobe cells of Dionaea muscipula	T Iijima	T Iijima	1987		NA	NA	2448469	Dionaea	muscipula		mesophyll
327	Nea et al., 1987	Factors affecting protoplast electrofusion efficiency	L J Nea	L J Nea	1987		fusion	protoplast fusion	24248839	Daucus	carota		NA
328	Zhang et al., 2008	[Somatic hybridization between Brassica napus and Eruca sativa mill]	Chuanli Zhang	Liangbin Lin	2008		fusion	protoplast fusion	18724699	Brassica	napus	Huayou No. 3	NA
328	Zhang et al., 2008	[Somatic hybridization between Brassica napus and Eruca sativa mill]	Chuanli Zhang	Liangbin Lin	2008		fusion	protoplast fusion	18724699	Eruca	sativa	Huayou No. 3	NA
329	Block et al., 1990	Functional borders, genetic fine structure, and distance requirements of cis elements mediating light responsiveness of the parsley chalcone synthase promoter	A Block	P Schulze-Lefert	1990	Biotic	transformation	plasmid DNA	2371277	Petroselinum	crispum		NA
330	Frieman et al., 1999	RNA polymerase I transcription in a Brassica interspecific hybrid and its progenitors: Tests of transcription factor involvement in nucleolar dominance	Matthew Frieman	Craig S. Pikaard	1999	Biotic	transfection	plasmid DNA	10224274	Brassica	napus		NA
330	Frieman et al., 1999	RNA polymerase I transcription in a Brassica interspecific hybrid and its progenitors: Tests of transcription factor involvement in nucleolar dominance	Matthew Frieman	Craig S. Pikaard	1999	Biotic	transfection	plasmid DNA	10224274	Brassica	oleracea		NA
330	Frieman et al., 1999	RNA polymerase I transcription in a Brassica interspecific hybrid and its progenitors: Tests of transcription factor involvement in nucleolar dominance	Matthew Frieman	Craig S. Pikaard	1999	Biotic	transfection	plasmid DNA	10224274	Brassica	rapa		NA
331	Togashi et al., 2012	Sexual fusion of protoplasts in a marine green alga, Bryopsis plumosa	Tatsuya Togashi	Paul Alan Cox	2012	Abiotic	dye	DAPI	22228469	Bryopsis	plumosa		NA
332	Sarkar et al., 2019	Silencing of class I small heat shock proteins affects seed-related attributes and thermotolerance in rice seedlings	Neelam K Sarkar	Anil Grover	2019	Biotic	transfection	plasmid DNA	31797121	Oryza	sativa		NA
333	Li et al., 2020	A Combinatorial Reporter Set to Visualize the Membrane Contact Sites Between Endoplasmic Reticulum and Other Organelles in Plant Cell	Tingting Li	Caiji Gao	2020	Biotic	transfection	plasmid DNA	32973839	Arabidopsis	thaliana		mesophyll
334	Kaida et al., 2003	Isolation and characterization of four cell wall purple acid phosphatase genes from tobacco cells	Rumi Kaida	Rumi Kaida	2003		isolation	RNA isolation	12531472	Nicotiana	tabacum	Xanthi	mesophyll
335	Fromm et al., 1985	Expression of genes transferred into monocot and dicot plant cells by electroporation	M Fromm	V Walbot	1985	Biotic	transfection	plasmid DNA	3862099	Daucus	carota		suspension culture
335	Fromm et al., 1985	Expression of genes transferred into monocot and dicot plant cells by electroporation	M Fromm	V Walbot	1985	Biotic	transfection	plasmid DNA	3862099	Nicotiana	tabacum	Wisconsin 38	suspension culture
335	Fromm et al., 1985	Expression of genes transferred into monocot and dicot plant cells by electroporation	M Fromm	V Walbot	1985	Biotic	transfection	plasmid DNA	3862099	Zea	mays	Black Mexican Sweet	suspension culture
336	Xu et al., 2012	A vacuolar _-glucosidase homolog that possesses glucose-conjugated abscisic acid hydrolyzing activity plays an important role in osmotic stress responses in Arabidopsis	Zheng-Yi Xu	Inhwan Hwang	2012	Biotic	Immunoblottingting	antibody	22582100	Arabidopsis	thaliana		mesophyll
337	Nita-Lazar et al., 2002	High performance liquid chromatography and photodiode array detection of ferulic acid in Rubus protoplasts elicited by O-glycans from Fusarium sp. M7-1	Mihai Nita-Lazar	Mihai Nita-Lazar	2002	Biotic	elicitor	O-glycan	12545209	Rubus	fruticosus		cambium
338	Bubeck et al., 2008	The syntaxins SYP31 and SYP81 control ER-Golgi trafficking in the plant secretory pathway	Julia Bubeck	David G Robinson	2008	Biotic	transfection	plasmid DNA	18764818	Nicotiana	tabacum	Petit Havana SR1	leaves
339	Bi et al., 2009	Production of reactive oxygen species, impairment of photosynthetic function and dynamic changes in mitochondria are early events in cadmium-induced cell death in Arabidopsis thaliana	YuHua Bi	Da Xing	2009	Abiotic	drug	cadmium	19453296	Arabidopsis	thaliana	Col-0	leaves
340	Caboche et al., 1984	auxin Conjugation by Tobacco Mesophyll Protoplasts : Correlations between auxin Cytotoxicity under Low Density Growth Conditions and Induction of Conjugation Processes at High Density	Michel Caboche	Michel Caboche	1984	Biotic	hormone	2,4-D	16663600	Nicotiana	tabacum	Xanthi	mesophyll
340	Caboche et al., 1984	auxin Conjugation by Tobacco Mesophyll Protoplasts : Correlations between auxin Cytotoxicity under Low Density Growth Conditions and Induction of Conjugation Processes at High Density	Michel Caboche	Michel Caboche	1984	Biotic	hormone	IAA	16663600	Nicotiana	tabacum	Xanthi	mesophyll
340	Caboche et al., 1984	auxin Conjugation by Tobacco Mesophyll Protoplasts : Correlations between auxin Cytotoxicity under Low Density Growth Conditions and Induction of Conjugation Processes at High Density	Michel Caboche	Michel Caboche	1984	Biotic	hormone	NAA	16663600	Nicotiana	tabacum	Xanthi	mesophyll
341	Figueroa et al., 2015	Male sterility in Arabidopsis induced by overexpression of a MYC5-SRDX chimeric repressor	Pablo Figueroa	John Browse	2015	Biotic	transfection	plasmid DNA	25627909	Daucus	carota		suspension culture
342	Wong et al., 1992	Arabidopsis thaliana small subunit leader and transit peptide enhance the expression of Bacillus thuringiensis proteins in transgenic plants	Edith Y. Wong	David A. Fischhoff	1992	Biotic	insect	Manduca sexta	1515613	Nicotiana	tabacum	Petit Havana SR1	NA
342	Wong et al., 1992	Arabidopsis thaliana small subunit leader and transit peptide enhance the expression of Bacillus thuringiensis proteins in transgenic plants	Edith Y. Wong	David A. Fischhoff	1992	Biotic	insect	Tobacco hornworm	1515613	Nicotiana	tabacum	Petit Havana SR1	NA
342	Wong et al., 1992	Arabidopsis thaliana small subunit leader and transit peptide enhance the expression of Bacillus thuringiensis proteins in transgenic plants	Edith Y. Wong	David A. Fischhoff	1992	Biotic	transformation	plasmid DNA	1515613	Nicotiana	tabacum	Petit Havana SR1	NA
343	Rushton et al., 1992	Aleurone nuclear proteins bind to similar elements in the promoter regions of two gibberellin-regulated alpha-amylase genes	Paul J. Rushton	Colin M. Lazarus	1992	Biotic	hormone	gibberellic acid	1511135	Avena	fatua		aleurone
344	Wellink et al., 1993	The cowpea mosaic virus M RNA-encoded 48-kilodalton protein is responsible for induction of tubular structures in protoplasts	J Wellink	J Wellink	1993	Biotic	transfection	plasmid DNA	8497075	Arabidopsis	thaliana		NA
344	Wellink et al., 1993	The cowpea mosaic virus M RNA-encoded 48-kilodalton protein is responsible for induction of tubular structures in protoplasts	J Wellink	J Wellink	1993	Biotic	transfection	plasmid DNA	8497075	Carnegiea	gigantea		NA
344	Wellink et al., 1993	The cowpea mosaic virus M RNA-encoded 48-kilodalton protein is responsible for induction of tubular structures in protoplasts	J Wellink	J Wellink	1993	Biotic	transfection	plasmid DNA	8497075	Hordeum	vulgare	Dickson	NA
344	Wellink et al., 1993	The cowpea mosaic virus M RNA-encoded 48-kilodalton protein is responsible for induction of tubular structures in protoplasts	J Wellink	J Wellink	1993	Biotic	transfection	plasmid DNA	8497075	Vigna	unguiculata		NA
345	Molnár et al., 1997	Complete nucleotide sequence of tobacco necrosis virus strain DH and genes required for RNA replication and virus movement	Attila Molnár	Attila Molnár	1997	Biotic	transfection	viral cDNA	9191913	Nicotiana	benthamiana		NA
346	Li et al., 2009	Transgenic microalgae as a non-antibiotic bactericide producer to defend against bacterial pathogen infection in the fish digestive tract	Si-Shen Li	Huai-Jen Tsai	2009	Biotic	transfection	plasmid DNA	18691655	Nannochloropsis	oculata		NA
347	Zemach et al., 2009	The C-terminal domain of the Arabidopsis AtMBD7 protein confers strong chromatin binding activity	Assaf Zemach	Gideon Graf	2009	Biotic	transformation	plasmid DNA	19647732	Arabidopsis	thaliana	Col-0	leaves
348	Holtgrefe et al., 2008	Regulation of plant cytosolic glyceraldehyde 3-phosphate dehydrogenase isoforms by thiol modifications	Simone Holtgrefe	Renate Scheibe	2008	Biotic	transfection	plasmid DNA	18298409	Arabidopsis	thaliana		leaves
349	Izawa et al., 1991	Introduction and transposition of the maize transposable element Ac in rice (Oryza sativa L.)	Takeshi Izawa	Ko Shimamoto	1991	Biotic	transformation	plasmid DNA	1650907	Oryza	sativa		NA
350	Nicholson et al., 2008	Context-influenced cap-independent translation of Tombusvirus mRNAs in vitro	Beth L. Nicholson	K. Andrew White	2008	Biotic	transfection	viral genome	18775547	Cucumis	sativus		cotyledons
351	Anderson et al., 1983	Light-dependent reduction of dehydroascorbate and uptake of exogenous ascorbate by spinach chloroplasts	J. W. Anderson	D.A. Walker	1983		isolation	NA	24264854	Spinacia	oleracea	Yates hybrid 102	leaves
352	Sang et al., 2011	Expression, in vivo localization and phylogenetic analysis of a pyridoxine 5'-phosphate oxidase in Arabidopsis thaliana	Yuying Sang	Narendra K. Singh	2011	Biotic	transformation	plasmid DNA	21051239	Arabidopsis	thaliana	Col-0	mesophyll
353	Steineck et al., 1995	Ribozymes	Peter Steineck	Peter H. Schreier	1995	Biotic	transfection	plasmid DNA	8531816	Nicotiana	tabacum	Petit Havana SR1	leaves
354	Taliansky et al., 1993	Defective cell-to-cell movement of cowpea mosaic virus mutant N123 is efficiently complemented by sunn-hemp mosaic virus	M E Taliansky	R W Goldbach	1993	Biotic	virus	sunn-hemp mosaic virus	8376964	Vigna	unguiculata	California Blackeye	NA
355	Grant et al., 1993	Functional cis-element sequence requirements for suppression of gene expression by the TNPA protein of the Zea mays transposon En/Spm	S R Grant	H Saedler	1993	Biotic	transfection	plasmid DNA	8232198	Nicotiana	benthamiana		NA
356	Akerman et al., 1983	Evidence for a Ca2+ gradient across the plasma membrane of wheat protoplasts	K E Akerman	A L Moore	1983	Biotic	hormone	NA	6407477	Triticum	aestivum	Maris Huntsma	NA
357	Kim et al., 2016	Expression and Protein Interaction Analyses Reveal Combinatorial Interactions of LBD Transcription Factors During Arabidopsis Pollen Development	Mirim Kim	Jungmook Kim	2016	Biotic	transfection	plasmid DNA	27519310	Arabidopsis	thaliana		mesophyll
358	Tonaco et al., 2006	In vivo imaging of MADS-box transcription factor interactions	Isabella A. Nougalli Tonaco	Isabella A. Nougalli Tonaco	2006	Biotic	transfection	plasmid DNA	16291798	Petunia	hybrida	W115	leaves
358	Tonaco et al., 2006	In vivo imaging of MADS-box transcription factor interactions	Isabella A. Nougalli Tonaco	Isabella A. Nougalli Tonaco	2006	Biotic	transfection	plasmid DNA	16291798	Vigna	unguiculata	California Blackeye	mesophyll
359	Singer et al., 1982	Transport of the herbicide 3-amino-1,2,4-triazole by cultured tobacco cells and leaf protoplasts	S R Singer	C N McDaniel	1982	Abiotic	drug	carbonyl cyanide m-chlorophenyl hydrazone	16662408	Nicotiana	tabacum	Wisconsin 38	leaves
360	Pollock et al., 1985	Transformation of protoplast-derived cell colonies and suspension cultures by Agrobacterium tumefaciens	Karen Pollock	Karen Pollock	1985	Biotic	antibiotic	carbenicillin	24253882	Petunia	hybrida	Mitchell	leaves
360	Pollock et al., 1985	Transformation of protoplast-derived cell colonies and suspension cultures by Agrobacterium tumefaciens	Karen Pollock	Karen Pollock	1985	Biotic	transformation	Agrobacteria	24253882	Petunia	hybrida	Mitchell	leaves
361	Shen et al., 1992	Functional analysis of the promoter region of a nodule-enhanced glutamine synthetase gene from Phaseolus vulgaris L	Wen-jun Shen	Brian G. Forde	1992	Biotic	transfection	plasmid DNA	1353692	Nicotiana	tabacum	Petit Havana SR1	mesophyll
362	Scheuring et al., 2012	Ubiquitin initiates sorting of Golgi and plasma membrane proteins into the vacuolar degradation pathway	David Scheuring	Peter Pimpl	2012	Biotic	transfection	plasmid DNA	22970698	Nicotiana	tabacum	Petit Havana SR1	mesophyll
363	Hoepflinger et al., 2011	Investigations on N-rich protein (NRP) of Arabidopsis thaliana under different stress conditions	Marion Christine Hoepflinger	Raimund Tenhaken	2011	Biotic	transformation	plasmid DNA	21277785	Arabidopsis	thaliana	Col-0	leaves
364	Kisaka et al., 1998	Intergeneric somatic hybridization of rice (Oryza sativa L.) and barley (Hordeum vulgare L.) by protoplast fusion	H. Kisaka	T Kameya	1998		fusion	protoplast fusion	30736572	Hordeum	vulgare		leaves
364	Kisaka et al., 1998	Intergeneric somatic hybridization of rice (Oryza sativa L.) and barley (Hordeum vulgare L.) by protoplast fusion	H. Kisaka	T Kameya	1998		fusion	protoplast fusion	30736572	Oryza	sativa		NA
365	Van Der Heijden et al., 2001	Alfalfa mosaic virus replicase proteins P1 and P2 interact and colocalize at the vacuolar membrane	Maurice W. Van Der Heijden	John F. Bol	2001	Biotic	infection	AMV RNA	11160687	Vigna	unguiculata	California Blackeye	mesophyll
365	Van Der Heijden et al., 2001	Alfalfa mosaic virus replicase proteins P1 and P2 interact and colocalize at the vacuolar membrane	Maurice W. Van Der Heijden	John F. Bol	2001	Biotic	transfection	plasmid DNA	11160687	Vigna	unguiculata	California Blackeye	mesophyll
366	Tsukagoshi et al., 2005	Analysis of a sugar response mutant of Arabidopsis identified a novel B3 domain protein that functions as an active transcriptional repressor	Hironaka Tsukagoshi	Hironaka Tsukagoshi	2005	Biotic	transfection	plasmid DNA	15894743	Arabidopsis	thaliana	Col-0	callus
367	Schnitzer et al., 2011	The cellular energization state affects peripheral stalk stability of plant vacuolar H+-ATPase and impairs vacuolar acidification	Daniel Schnitzer	Karl-Josef Dietz	2011	Biotic	transfection	plasmid DNA	21474463	Arabidopsis	thaliana	Col-0	mesophyll
368	D'Onofrio et al., 2009	Sodium induces simultaneous changes in cytosolic calcium and pH in salt-tolerant quince protoplasts	Cladio D'Onofrio	Sylvia Lindberg	2009	Abiotic	NaCl	NA	19556023	Cydonia	oblonga	BA29	leaves
369	van der Steege et al., 1992	Potato granule-bound starch synthase promoter-controlled GUS expression: regulation of expression after transient and stable transformation	Gerrit van der Steege	M.J. Tempelaar	1992	Biotic	transformation	plasmid DNA	1515610	Arabidopsis	thaliana		mesophyll
369	van der Steege et al., 1992	Potato granule-bound starch synthase promoter-controlled GUS expression: regulation of expression after transient and stable transformation	Gerrit van der Steege	M.J. Tempelaar	1992	Biotic	transformation	plasmid DNA	1515610	Nicotiana	tabacum	Petit Havana SR1	mesophyll
369	van der Steege et al., 1992	Potato granule-bound starch synthase promoter-controlled GUS expression: regulation of expression after transient and stable transformation	Gerrit van der Steege	M.J. Tempelaar	1992	Biotic	transformation	plasmid DNA	1515610	Solanum	tuberosum	Astarte	mesophyll
369	van der Steege et al., 1992	Potato granule-bound starch synthase promoter-controlled GUS expression: regulation of expression after transient and stable transformation	Gerrit van der Steege	M.J. Tempelaar	1992	Biotic	transformation	plasmid DNA	1515610	Solanum	tuberosum	amylose-free 1031.29	mesophyll
369	van der Steege et al., 1992	Potato granule-bound starch synthase promoter-controlled GUS expression: regulation of expression after transient and stable transformation	Gerrit van der Steege	M.J. Tempelaar	1992	Biotic	transformation	plasmid DNA	1515610	Solanum	brevidens		mesophyll
370	Fabian et al., 2003	3'-Terminal RNA secondary structures are important for accumulation of tomato bushy stunt virus DI RNAs	Marc R Fabian	K Andrew White	2003	Biotic	inoculation	viral RNA transcript	12954222	Cucumis	sativus	Straight 8	cotyledons
371	Ivashikina et al., 2001	K(+) channel profile and electrical properties of Arabidopsis root hairs	Natalya Ivashikina	Rainer Hedrich	2001		isolation	mRNA	11728473	Arabidopsis	thaliana	Col-0	roots
372	Bush et al., 1989	Gibberellic-acid-stimulated Ca(2+) accumulation in endoplasmic reticulum of barley aleurone: Ca(2+) transport and steady-state levels	Douglas Scott Bush	Douglas Scott Bush	1989	Abiotic	dye	indo-1	24212909	Hordeum	vulgare	Himalaya	aleurone
373	Maldonado-Bonilla et al., 2014	The Arabidopsis tandem zinc finger 9 protein binds RNA and mediates pathogen-associated molecular pattern-triggered immune responses	Luis D. Maldonado-Bonilla	Justin Lee	2014	Biotic	transformation	plasmid DNA	24285750	Arabidopsis	thaliana	Col-0	NA
374	Wartig et al., 1997	Genetic analysis of the monopartite tomato yellow leaf curl geminivirus: roles of V1, V2, and C2 ORFs in viral pathogenesis	Leila Wartig	Isabelle Jupin	1997	Biotic	transfection	viral DNA	9123819	Lycopersicon	esculentum		NA
375	Spörlein et al., 1991	PEG-mediated plastid transformation: a new system for transient gene expression assays in chloroplasts	B Spörlein	H U Koop	1991	Biotic	transfection	plasmid DNA	24213446	Nicotiana	plumbaginifolia		leaves
376	Wrona et al., 1988	Calcium Transport in Protoplasts Isolated from ml-o Barley Isolines Resistant and Susceptible to Powdery Mildew	A F Wrona	J R Aist	1988	Abiotic	Ca2+	NA	16666437	Hordeum	vulgare		mesophyll
377	Rincón et al., 1989	Characterization of Inositol Phosphates in Carrot (Daucus carota L.) Cells	M Rincón	W F Boss	1989		isolation	NA	16666502	Daucus	carota		NA
378	Derba-Maceluch et al., 2015	Suppression of xylan endotransglycosylase PtxtXyn10A affects cellulose microfibril angle in secondary wall in aspen wood	Marta Derba-Maceluch	Ewa J Mellerowicz	2015	Biotic	transfection	plasmid DNA	25307149	Arabidopsis	thaliana		mesophyll
379	Maathuis et al., 2001	Sodium uptake in Arabidopsis roots is regulated by cyclic nucleotides	F J Maathuis	D Sanders	2001	Abiotic	KCl	NA	11743106	Arabidopsis	thaliana	Columbia	roots
380	Kassanis et al., 1975	Inhibition of multiplication of tobacco mosaic virus in protoplasts by antibiotics and its prevention by divalent metals	B Kassanis	R D Woods	1975	Biotic	infection	Tobacco Mosaic Virus	1176964	Nicotiana	tabacum	White Burley type cv. Judy’s Pride	mesophyll
381	Marigo et al., 1985	Cation stimulation of the proton-translocating redox activity at the plasmalemma of Catharanthus roseus cells	Gérard Marigo	Mouhssine Belkoura	1985		isolation	spectrophotometric assay	24254070	Catharanthus	roseus		NA
382	Suga et al., 2003	Differences in aquaporin levels among cell types of radish and measurement of osmotic water permeability of individual protoplasts	Shinobu Suga	Masayoshi Maeshima	2003	Abiotic	osmotic	NA	12668774	Raphanus	sativus	Tokinashi-daikon	hypocotyls
383	Moon et al., 2021	A More Accessible, Time-Saving, and Efficient Method for In Vitro Plant Regeneration from Potato Protoplasts	Ki-Beom Moon	Ki-Beom Moon	2021		isolation	NA	33923378	Solanum	tuberosum	Desiree	mesophyll
384	Zarei et al., 2016	Arabidopsis aldehyde dehydrogenase 10 family members confer salt tolerance through putrescine-derived 4-aminobutyrate (GABA) production	Adel Zarei	Barry J Shelp	2016	Biotic	transfection	plasmid DNA	27725774	Arabidopsis	thaliana		mesophyll
385	Thiel et al., 2000	Ca2+-sensitive and Ca2+-insensitive exocytosis in maize coleoptile protoplasts	Gerhard Thiel	Gerhard Thiel	2000	Abiotic	perfusion	Ca2+	10653175	Zea	mays		coleoptiles
386	Yao et al., 2008	Actin dynamics mediates the changes of calcium level during the pulvinus movement of Mimosa pudica	Heng Yao	Ming Yuan	2008	Abiotic	drug	LaCl3	19513198	Mimosa	pudica		pulvinus
386	Yao et al., 2008	Actin dynamics mediates the changes of calcium level during the pulvinus movement of Mimosa pudica	Heng Yao	Ming Yuan	2008	Abiotic	drug	Latrunculin A	19513198	Mimosa	pudica		pulvinus
386	Yao et al., 2008	Actin dynamics mediates the changes of calcium level during the pulvinus movement of Mimosa pudica	Heng Yao	Ming Yuan	2008	Abiotic	drug	Nifedipine	19513198	Mimosa	pudica		pulvinus
386	Yao et al., 2008	Actin dynamics mediates the changes of calcium level during the pulvinus movement of Mimosa pudica	Heng Yao	Ming Yuan	2008	Abiotic	drug	phalloidin	19513198	Mimosa	pudica		pulvinus
386	Yao et al., 2008	Actin dynamics mediates the changes of calcium level during the pulvinus movement of Mimosa pudica	Heng Yao	Ming Yuan	2008	Abiotic	drug	Ruthenium Red	19513198	Mimosa	pudica		pulvinus
387	Maillot-Vernier et al., 1990	In Vitro Selection of Calli Resistant to a Triazole Cytochrome-P-450-Obtusifoliol-14-Demethylase Inhibitor from Protoplasts of Nicotiana tabacum L. cv Xanthi	Pascale Maillot-Vernier	Pierre Benveniste	1990	Abiotic	triazole	LAB170250F	16667577	Nicotiana	tabacum	Xanthi	mesophyll
388	Gardiner et al., 2001	A 90-kD phospholipase D from tobacco binds to microtubules and the plasma membrane	John C. Gardiner	Jan Marc	2001	Biotic	antibody	monoclonal antibody 4B5	11549769	Nicotiana	tabacum	BY-2	NA
388	Gardiner et al., 2001	A 90-kD phospholipase D from tobacco binds to microtubules and the plasma membrane	John C. Gardiner	Jan Marc	2001	Biotic	antibody	monoclonal antibody 6G5	11549769	Nicotiana	tabacum	BY-2	NA
389	Holwerda et al., 1992	Proaleurain vacuolar targeting is mediated by short contiguous peptide interactions	Barry C. Holwerda	John C. Rogers	1992	Biotic	transfection	plasmid DNA	1498598	Nicotiana	tabacum	Xanthi	NA
390	Hsiao et al., 1989	Cyanide-initiated oxygen consumption in autoclaved culture medium containing sugars	Ke-Cheng Hsiao	Ke-Cheng Hsiao	1989	Abiotic	drug	KCN	24232992	Brassica	napus		mesophyll
390	Hsiao et al., 1989	Cyanide-initiated oxygen consumption in autoclaved culture medium containing sugars	Ke-Cheng Hsiao	Ke-Cheng Hsiao	1989	Abiotic	drug	salicylhydroxamic acid	24232992	Brassica	napus		mesophyll
391	Armstrong et al., 1990	Factors affecting PEG-mediated stable transformation of maize protoplasts	Charles L. Armstrong	Charles L. Armstrong	1990	Biotic	transformation	plasmid DNA	24226946	Zea	mays	Black Mexican Sweet	NA
392	Ruiz_Ramón et al., 2023	The tomato calcium-permeable channel 4.1 (SlOSCA4.1) is a susceptibility factor for pepino mosaic virus	Fabiola Ruiz_Ramón	Miguel A. Aranda	2023	Biotic	infection	virion	37448155	Solanum	lycopersicum	Micro-Tom	leaves
392	Ruiz_Ramón et al., 2023	The tomato calcium-permeable channel 4.1 (SlOSCA4.1) is a susceptibility factor for pepino mosaic virus	Fabiola Ruiz_Ramón	Miguel A. Aranda	2023	Biotic	infection	virion	37448155	Solanum	lycopersicum	M82	leaves
393	Chen et al., 2010	Plasma membrane localization and potential endocytosis of constitutively expressed XA21 proteins in transgenic rice	Chen Fang	He Zu-Hua	2010	Abiotic	drug	BFA	20616165	Oryza	sativa		suspension culture
393	Chen et al., 2010	Plasma membrane localization and potential endocytosis of constitutively expressed XA21 proteins in transgenic rice	Chen Fang	He Zu-Hua	2010	Abiotic	drug	Wortmannin	20616165	Oryza	sativa		suspension culture
393	Chen et al., 2010	Plasma membrane localization and potential endocytosis of constitutively expressed XA21 proteins in transgenic rice	Chen Fang	He Zu-Hua	2010	Biotic	transformation	plasmid DNA	20616165	Oryza	sativa		suspension culture
394	De Neve et al., 1997	T-DNA integration patterns in co-transformed plant cells suggest that T-DNA repeats originate from co-integration of separate T-DNAs	Myriam De Neve	Marc Van Montagu	1997	Biotic	transformation	T-DNA	9025300	Nicotiana	tabacum	Petit Havana SR1	suspension culture
395	Datta et al., 2008	STH2 has 2 B there: An insight into the role of B-box containing proteins in Arabidopsis	Sourav Datta	Magnus Holm	2008	Biotic	transfection	plasmid DNA	19704462	Arabidopsis	thaliana		mesophyll
396	Maekawa et al., 2022	Establishing an efficient protoplast transient expression system for investigation of floral thermogenesis in aroids	Haruhiko Maekawa	Yasuko Ito-Inaba	2022	Biotic	transfection	plasmid DNA	34704119	Symplocarpus	renifolius		mesophyll
397	Wingender et al., 1990	cis-regulatory elements involved in ultraviolet light regulation and plant defense	R Wingender	J Schell	1990	Abiotic	Light	UV	2136625	Glycine	max	Harsoy	suspension culture
397	Wingender et al., 1990	cis-regulatory elements involved in ultraviolet light regulation and plant defense	R Wingender	J Schell	1990	Biotic	transfection	plasmid DNA	2136625	Glycine	max	Harsoy	suspension culture
398	Köhler et al., 2002	Loading of nitrate into the xylem: apoplastic nitrate controls the voltage dependence of X-QUAC, the main anion conductance in xylem-parenchyma cells of barley roots	Barbara Köhler	Barbara Köhler	2002		isolation	Electrical recording	12000450	Hordeum	vulgare	Apex	roots
399	Yang et al., 2008	Expression profile analysis of genes involved in cell wall regeneration during protoplast culture in cotton by suppression subtractive hybridization and macroarray	Xiyan Yang	Xianlong Zhang	2008		isolation	NA	18775953	Gossypium	hirsutum	Coker 201	callus
400	Schulze-Lefert et al., 1989	Functional architecture of the light-responsive chalcone synthase promoter from parsley	P Schulze-Lefert	J L Dangl	1989	Biotic	transfection	plasmid DNA	2535519	Petroselinum	crispum		suspension culture
401	Jourdan et al., 1989	Synthesis of male sterile, triazine-resistant Brassica napus by somatic hybridization between cytoplasmic male sterile B. oleracea and atrazine-resistant B. campestris	P S Jourdan	P S Jourdan	1989	Abiotic	dye	Rhodamine 6-G	24227255	Brassica	campestris		hypocotyls
401	Jourdan et al., 1989	Synthesis of male sterile, triazine-resistant Brassica napus by somatic hybridization between cytoplasmic male sterile B. oleracea and atrazine-resistant B. campestris	P S Jourdan	P S Jourdan	1989	Abiotic	dye	Rhodamine 6-G	24227255	Brassica	oleracea	botrytis	leaves
402	Hoffmann et al., 2022	The identification of type I MADS box genes as the upstream activators of an endosperm-specific invertase inhibitor in Arabidopsis	Tobias Hoffmann	Dongfang Wang	2022	Biotic	transfection	plasmid DNA	34991468	Arabidopsis	thaliana		mesophyll
403	Brunetti et al., 2015	Cadmium-inducible expression of the ABC-type transporter AtABCC3 increases phytochelatin-mediated cadmium tolerance in Arabidopsis	Patrizia Brunetti	Maura Cardarelli	2015	Abiotic	drug	cadmium	25900618	Arabidopsis	thaliana		leaves
404	Hanson et al., 1985	Betaine synthesis in chenopods: Localization in chloroplasts	A D Hanson	A D Hanson	1985	Abiotic	drug	[14C]Betainal	16593569	Spinacia	oleracea	Savoy Hybrid 612	leaves
404	Hanson et al., 1985	Betaine synthesis in chenopods: Localization in chloroplasts	A D Hanson	A D Hanson	1985	Abiotic	drug	[14C]Choline	16593569	Spinacia	oleracea	Savoy Hybrid 612	leaves
405	Zhou et al., 1992	Sequence-specific interaction between S1F, a spinach nuclear factor, and a negative cis-element conserved in plastid-related genes	Dao-Xiu Zhou	Dao-Xiu Zhou	1992	Biotic	transfection	plasmid DNA	1429696	Spinacia	oleracea		leaves
406	Sakamoto et al., 1995	Structure and differential response to abscisic acid of two promoters for the cytosolic copper/zinc-superoxide dismutase genes, SodCc1 and SodCc2, in rice protoplasts	Atsushi Sakamoto	Atsushi Sakamoto	1995	Biotic	transfection	plasmid DNA	7821431	Oryza	sativa	Nipponbare	callus
407	Bergounioux et al., 1990	Plant cell cycle analysis with isolated nuclei	Catherine Bergounioux	Spencer C. Brown	1990		isolation	NA	1707494	Nicotiana	plumbaginifolia		mesophyll
407	Bergounioux et al., 1990	Plant cell cycle analysis with isolated nuclei	Catherine Bergounioux	Spencer C. Brown	1990		isolation	NA	1707494	Petunia	hybrida		mesophyll
407	Bergounioux et al., 1990	Plant cell cycle analysis with isolated nuclei	Catherine Bergounioux	Spencer C. Brown	1990		isolation	NA	1707494	Sorghum	bicolor		leaves
407	Bergounioux et al., 1990	Plant cell cycle analysis with isolated nuclei	Catherine Bergounioux	Spencer C. Brown	1990		isolation	NA	1707494	Zea	mays		leaves
408	Carroll et al., 1992	Dynamics of Nitrogenous Assimilate Partitioning between Cytoplasmic and Vacuolar Fractions in Carrot Cell Suspension Cultures	A D Carroll	R Phillips	1992		isolation	GC-MS	16653201	Daucus	carota	Chantenay	suspension culture
408	Carroll et al., 1992	Dynamics of Nitrogenous Assimilate Partitioning between Cytoplasmic and Vacuolar Fractions in Carrot Cell Suspension Cultures	A D Carroll	R Phillips	1992		isolation	HPLC	16653201	Daucus	carota	Chantenay	suspension culture
409	Fütterer et al., 1988	The leading sequence of caulimovirus large RNA can be folded into a large stem-loop structure	J Fütterer	T Hohn	1988	Biotic	virus	CaMV	3419922	Orychophragmus	violaceus		suspension culture
410	Liu et al., 2016	Ghd2, a CONSTANS-like gene, confers drought sensitivity through regulation of senescence in rice	Juhong Liu	Lizhong Xiong	2016	Biotic	transfection	plasmid DNA	27638689	Oryza	sativa		leaves
411	Huang et al., 2002	Efficient plastid transformation in tobacco using the aphA-6 gene and kanamycin selection	F-C Huang	T J Golds	2002	Biotic	antibiotic	kanamycin	12242495	Nicotiana	tabacum	Petit Havana SR1	leaves
412	Li et al., 1993	Characterization of a G-protein-regulated outward K+ current in mesophyll cells of vicia faba L	W Li	S M Assmann	1993		isolation	Patch-Clamp	8419932	Vicia	faba		mesophyll
413	Wang et al., 2016	BRITTLE SHEATH1 encoding OsCYP96B4 is involved in secondary cell wall formation in rice	Xiaole Wang	Jianmin Wan	2016	Biotic	transfection	plasmid DNA	26685666	Nicotiana	benthamiana		NA
413	Wang et al., 2016	BRITTLE SHEATH1 encoding OsCYP96B4 is involved in secondary cell wall formation in rice	Xiaole Wang	Jianmin Wan	2016	Biotic	transfection	plasmid DNA	26685666	Oryza	sativa	Nipponbare	NA
414	Gillespie et al., 2002	Functional analysis of a DNA-shuffled movement protein reveals that microtubules are dispensable for the cell-to-cell movement of tobacco mosaic virus	Trudi Gillespie	Karl J Oparka	2002	Biotic	transfection	plasmid DNA	12084822	Nicotiana	benthamiana		suspension culture
415	Pental et al., 1989	Transmission of organelles in triploid hybrids produced by gametosomatic fusions of two Nicotiana species	D Pental	A Mukhopadhyay	1989		isolation	DNA	24225684	Nicotiana	rustica		suspension culture
415	Pental et al., 1989	Transmission of organelles in triploid hybrids produced by gametosomatic fusions of two Nicotiana species	D Pental	A Mukhopadhyay	1989		isolation	DNA	24225684	Nicotiana	tabacum		suspension culture
416	Ledoux et al., 2014	Specific localization and measurement of hydrogen peroxide in Arabidopsis thaliana cell suspensions and protoplasts elicited by COS-OGA	Quentin Ledoux	Pascal Veys	2014	Abiotic	drug	chitosan oligomers (COS)	24736566	Arabidopsis	thaliana		leaves
416	Ledoux et al., 2014	Specific localization and measurement of hydrogen peroxide in Arabidopsis thaliana cell suspensions and protoplasts elicited by COS-OGA	Quentin Ledoux	Pascal Veys	2014	Abiotic	drug	oligogalacturonides (OGA)	24736566	Arabidopsis	thaliana		leaves
417	Schuck et al., 2013	AGO/RISC-mediated antiviral RNA silencing in a plant in vitro system	Jana Schuck	Sven-Erik Behrens	2013		cytoplasmic extract	NA	23535144	Nicotiana	tabacum	BY-2	suspension culture
418	Albert et al., 2003	Amplification of Nicotiana sylvestris mitochondrial subgenomes is under nuclear control and is associated with phenotypic changes	Béatrice Albert	Béatrice Albert	2003		isolation	DNA	12656569	Nicotiana	sylvestris		leaves
419	Bhadra et al., 1994	A reproducible procedure for plant regeneration from seedling hypocotyl protoplasts of Vigna sublobata L	S K Bhadra	M R Davey	1994	Biotic	hormone	2,4-D	24192889	Vigna	sublobata		hypocotyls
419	Bhadra et al., 1994	A reproducible procedure for plant regeneration from seedling hypocotyl protoplasts of Vigna sublobata L	S K Bhadra	M R Davey	1994	Biotic	hormone	2,i-P	24192889	Vigna	sublobata		hypocotyls
419	Bhadra et al., 1994	A reproducible procedure for plant regeneration from seedling hypocotyl protoplasts of Vigna sublobata L	S K Bhadra	M R Davey	1994	Biotic	hormone	BAP	24192889	Vigna	sublobata		hypocotyls
419	Bhadra et al., 1994	A reproducible procedure for plant regeneration from seedling hypocotyl protoplasts of Vigna sublobata L	S K Bhadra	M R Davey	1994	Biotic	hormone	gibberellic acid	24192889	Vigna	sublobata		hypocotyls
419	Bhadra et al., 1994	A reproducible procedure for plant regeneration from seedling hypocotyl protoplasts of Vigna sublobata L	S K Bhadra	M R Davey	1994	Biotic	hormone	IAA	24192889	Vigna	sublobata		hypocotyls
419	Bhadra et al., 1994	A reproducible procedure for plant regeneration from seedling hypocotyl protoplasts of Vigna sublobata L	S K Bhadra	M R Davey	1994	Biotic	hormone	IBA	24192889	Vigna	sublobata		hypocotyls
419	Bhadra et al., 1994	A reproducible procedure for plant regeneration from seedling hypocotyl protoplasts of Vigna sublobata L	S K Bhadra	M R Davey	1994	Biotic	hormone	kinetin	24192889	Vigna	sublobata		hypocotyls
419	Bhadra et al., 1994	A reproducible procedure for plant regeneration from seedling hypocotyl protoplasts of Vigna sublobata L	S K Bhadra	M R Davey	1994	Biotic	hormone	NAA	24192889	Vigna	sublobata		hypocotyls
419	Bhadra et al., 1994	A reproducible procedure for plant regeneration from seedling hypocotyl protoplasts of Vigna sublobata L	S K Bhadra	M R Davey	1994	Biotic	hormone	zeatin	24192889	Vigna	sublobata		hypocotyls
419	Bhadra et al., 1994	A reproducible procedure for plant regeneration from seedling hypocotyl protoplasts of Vigna sublobata L	S K Bhadra	M R Davey	1994	Biotic	hormone	zeatin riboside	24192889	Vigna	sublobata		hypocotyls
420	Sanchez Carrillo et al., 2023	Preparing Arabidopsis thaliana root protoplasts for cryo electron tomography	I B Sanchez Carrillo	Hugo Germain	2023		isolation	cryo-ET	37810374	Arabidopsis	thaliana		roots
421	Ahola et al., 1999	Putative RNA capping activities encoded by brome mosaic virus: methylation and covalent binding of guanylate by replicase protein 1a	T Ahola	P Ahlquist	1999	Biotic	virus	BMV	10559320	Hordeum	vulgare		NA
422	Antognoni et al., 1999	Effect of Bis(guanylhydrazones) on Growth and Polyamine Uptake in Plant Cells	F Antognoni	N Bagni	1999	Abiotic	guanylhydrazone	NA	10467018	Daucus	carota	OB1	parenchyma
423	Dijak et al., 1986	Stimulation of direct embryogenesis from mesophyll protoplasts of Medicago sativa	M Dijak	D C Brown	1986		isolation	electrical fields	24248408	Medicago	sativa		mesophyll
424	Huang et al., 2014	OsSLI1, a homeodomain containing transcription activator, involves abscisic acid related stress response in rice (Oryza sativa L.)	Xi Huang	Hong-Sheng Zhang	2014	Biotic	transfection	plasmid DNA	25089296	Oryza	sativa		mesophyll
425	Glimelius et al., 1981	Somatic hybridization in Nicotiana: Segregation of organellar traits among hybrid and cybrid plants	K Glimelius	K Glimelius	1981		isolation	NA	24275867	Nicotiana	tabacum		mesophyll
426	Iacopino et al., 2019	A Synthetic Oxygen Sensor for Plants Based on Animal Hypoxia Signaling	Sergio Iacopino	Francesco Licausi	2019	Biotic	transfection	plasmid DNA	30459266	Arabidopsis	thaliana		mesophyll
427	Stram et al., 1986	DNA Synthesis in Tobacco Mosaic Virus-Infected Nicotiana tabacum Protoplasts and Regeneration of Persistently Infected Calli	Y Stram	A Weissbach	1986	Biotic	virus	Tobacco Mosaic Virus	16789261	Nicotiana	tabacum		mesophyll
428	White, 1997	Cation channels in the plasma membrane of rye roots	P J White	P J White	1997		isolation	Patch-Clamp	21245227	Secale	cereale		roots
429	Vogelzang et al., 1995	Kinetic analysis of two simultaneously activated K+ currents in root cell protoplasts of Plantago media L	S A Vogelzang	H B Prins	1995		isolation	Patch-Clamp	7563037	Plantago	media		roots
430	Teige et al., 2004	The MKK2 pathway mediates cold and salt stress signaling in Arabidopsis	Markus Teige	Heribert Hirt	2004	Biotic	transfection	plasmid DNA	15225555	Arabidopsis	thaliana		mesophyll
431	Kolb et al., 1995	Hodgkin-Huxley analysis of a GCAC1 anion channel in the plasma membrane of guard cells	H A Kolb	H A Kolb	1995		isolation	Patch-Clamp	8568842	Vicia	faba		leaves
432	Moradi et al., 2020	Salycilic Acid Induces Exudation of Crocin and Phenolics in Saffron Suspension-Cultured Cells	Azar Moradi	Sofia Caretto	2020	Biotic	transformation	plasmid DNA	32731416	Crocus	sativus		suspension culture
433	Kobayashi et al., 2005	Abscisic acid-activated SNRK2 protein kinases function in the gene-regulation pathway of ABA signal transduction by phosphorylating ABA response element-binding factors	Yuhko Kobayashi	Tsukaho Hattori	2005	Biotic	transfection	plasmid DNA	16359387	Oryza	sativa		NA
434	Schwob et al., 1993	Molecular analysis of three maize 22 kDa auxin-binding protein genes--transient promoter expression and regulatory regions	Etienne Schwob	Dieter Söll	1993	Biotic	transfection	plasmid DNA	7693132	Zea	mays		leaves
435	Zaghmout et al., 1990	Isolation and culture of protoplasts from embryogenic suspension cultures of red fescue (Festuca rubva L.)	Ousama M.-Faiz Zaghmout	Ousama M.-Faiz Zaghmout	1990	Biotic	hormone	2,4-D	24226947	Festuca	rubva		suspension culture
435	Zaghmout et al., 1990	Isolation and culture of protoplasts from embryogenic suspension cultures of red fescue (Festuca rubva L.)	Ousama M.-Faiz Zaghmout	Ousama M.-Faiz Zaghmout	1990	Biotic	hormone	BA	24226947	Festuca	rubva		suspension culture
435	Zaghmout et al., 1990	Isolation and culture of protoplasts from embryogenic suspension cultures of red fescue (Festuca rubva L.)	Ousama M.-Faiz Zaghmout	Ousama M.-Faiz Zaghmout	1990	Biotic	hormone	kinetin	24226947	Festuca	rubva		suspension culture
435	Zaghmout et al., 1990	Isolation and culture of protoplasts from embryogenic suspension cultures of red fescue (Festuca rubva L.)	Ousama M.-Faiz Zaghmout	Ousama M.-Faiz Zaghmout	1990	Biotic	hormone	zeatin	24226947	Festuca	rubva		suspension culture
436	Haas et al., 1980	Localization of sulfolipid labeling within cells and chloroplasts	R. Haas	R. Haas	1980	Abiotic	labelling	35SO4	24309825	Arena	sativa	Gelbhafer-F15.mingskrone	leaves
437	Mattheij et al., 1992	Tetraploid potato hybrids through protoplast fusions and analysis of their performance in the field	W. M. Mattheij	K. J. Puite	1992		fusion	NA	24202757	Solanum	tuberosum x phureja		mesophyll
438	Yuen et al., 2013	Variation in the Subcellular Localization and Protein Folding Activity among Arabidopsis thaliana Homologs of Protein Disulfide Isomerase	Christen Y L Yuen	David A Christopher	2013	Biotic	transfection	plasmid DNA	24970193	Arabidopsis	thaliana		leaves
439	Szittya et al., 2003	Low temperature inhibits RNA silencing-mediated defence by the control of siRNA generation	György Szittya	József Burgyán	2003	Biotic	infection	CymRSV	12554663	Nicotiana	benthamiana		NA
439	Szittya et al., 2003	Low temperature inhibits RNA silencing-mediated defence by the control of siRNA generation	György Szittya	József Burgyán	2003	Abiotic	temperature	15_21_24_27 °C	12554663	Nicotiana	benthamiana		NA
440	Jenness et al., 2020	An ATP-Binding Cassette Transporter, ABCB19, Regulates Leaf Position and Morphology during Phototropin1-Mediated Blue Light Responses	Mark K. Jenness	Angus S. Murphy	2020	Biotic	hormone	3H-IAA	32855213	Arabidopsis	thaliana		mesophyll
441	Li et al., 1982	Somatic embryogenesis in quite a direct way in cultures of mesophyll protoplasts of Brassica napus L	L C Li	H W Kohlenbach	1982		isolation	NA	24257710	Brassica	napus		mesophyll
442	Ochatt et al., 1989	Selection for salt and drought tolerance in protoplast- and explant-derived tissue cultures of Colt cherry (Prunus avium x pseudocerasus)	S J Ochatt	J B Power	1989	Abiotic	drug	KCl	14972993	Prunus	avium x pseudocerasus		mesophyll
442	Ochatt et al., 1989	Selection for salt and drought tolerance in protoplast- and explant-derived tissue cultures of Colt cherry (Prunus avium x pseudocerasus)	S J Ochatt	J B Power	1989	Abiotic	drug	Na2SO4	14972993	Prunus	avium x pseudocerasus		mesophyll
442	Ochatt et al., 1989	Selection for salt and drought tolerance in protoplast- and explant-derived tissue cultures of Colt cherry (Prunus avium x pseudocerasus)	S J Ochatt	J B Power	1989	Abiotic	drug	NaCl	14972993	Prunus	avium x pseudocerasus		mesophyll
443	Moes et al., 2008	Nuclear localization of the mutant protein phosphatase abi1 is required for insensitivity towards ABA responses in Arabidopsis	Danièle Moes	Erwin Grill	2008	Biotic	transfection	plasmid DNA	18298671	Arabidopsis	thaliana		mesophyll
444	Wang et al., 2023	Comprehensive transcriptomic analysis of age-, dark-, and salt-induced senescence reveals underlying mechanisms and key regulators of leaf senescence in Zoysia japonica	Lanshuo Wang	Jeongsik Kim	2023	Biotic	transfection	plasmid DNA	37324695	Arabidopsis	thaliana		mesophyll
445	Ohyama, 1978	DNA Binding and Uptake by Nuclei Isolated from Plant Protoplasts: Fate of Single-stranded Bacteriophage fd DNA	K Ohyama	K Ohyama	1978		isolation	Nuclei	16660327	Glycine	max		NA
446	Sakuma et al., 2006	Functional analysis of an Arabidopsis transcription factor, DREB2A, involved in drought-responsive gene expression	Yoh Sakuma	Kazuko Yamaguchi-Shinozaki	2006	Biotic	transfection	plasmid DNA	16617101	Arabidopsis	thaliana		suspension culture
447	de Vries et al., 1987	Somatic hybridization of amino acid analogue-resistant cell lines of potato (Solanum tuberosum L.) by electrofusion	S E de Vries	W J Feenstra	1987		electrofusion	protoplast fusion	24241009	Solanum	tuberosum		suspension culture
448	Liu et al., 2016	Molecular cloning, expression analysis and subcellular localization of four DELLA genes from hybrid poplar	Sian Liu	Meng Xu	2016	Biotic	transfection	plasmid DNA	27478746	Populus	deltoids x euramericana		young leaves
449	Hampp et al., 1982	Adenylate Levels, Energy Charge, and Phosphorylation Potential during Dark-Light and Light-Dark Transition in Chloroplasts, Mitochondria, and Cytosol of Mesophyll Protoplasts from Avena sativa L	R Hampp	H Ziegler	1982	Abiotic	Light	NA	16662227	Avena	sativa	Arnold	mesophyll
450	Ishikawa et al., 1993	Effects of the tom1 mutation of Arabidopsis thaliana on the multiplication of tobacco mosaic virus RNA in protoplasts	M Ishikawa	T Ohno	1993	Biotic	virus	Tobacco Mosaic Virus	8350399	Arabidopsis	thaliana		mesophyll
451	Luo et al., 2024	Transcription factor EgGRP2A regulates EgFATA expression and promotes oleic acid accumulation in oil palm (Elaeis guineensis)	Shaojie Luo	Dongdong Li	2024	Biotic	transfection	plasmid DNA	38772323	Elaeis	guineensis		NA
452	Lloyd et al., 1982	Novel features of the plant cytoskeleton	C W Lloyd	C W Lloyd	1982		microscope	SEM	7199390	Daucus	carota		suspension culture
452	Lloyd et al., 1982	Novel features of the plant cytoskeleton	C W Lloyd	C W Lloyd	1982		microscope	transmission EM	7199390	Daucus	carota		suspension culture
453	Potter et al., 1993	Application of electroporation in recombinant DNA technology	Huntington Potter	Huntington Potter	1993	Biotic	transfection	DNA	8474345	NA	NA		NA
454	Vlasák et al., 2003	Comparison of hCMV immediate early and CaMV 35S promoters in both plant and human cells	Josef Vlasák	Josef Vlasák	2003	Biotic	transfection	plasmid DNA	12890606	Solanum	tuberosum	Bintje	mesophyll
455	Kim et al., 2009	Rice OsACDR1 (Oryza sativa accelerated cell death and resistance 1) is a potential positive regulator of fungal disease resistance	Jung-A Kim	Nam-Soo Jwa	2009	Biotic	transformation	plasmid DNA	19904499	Oryza	sativa		leaves
456	Sakalis et al., 2014	Visualization of VirE2 protein translocation by the Agrobacterium type IV secretion system into host cells	Philippe A Sakalis	Paul J J Hooykaas	2014	Biotic	transformation	plasmid DNA	24376037	Arabidopsis	thaliana	Columbia	suspension culture
457	Bregante et al., 2008	KDC1, a carrot Shaker-like potassium channel, reveals its role as a silent regulatory subunit when expressed in plant cells	Monica Bregante	Alex Costa	2008	Biotic	transformation	plasmid DNA	17955184	Nicotiana	tabacum	Petit Havana SR1	mesophyll
458	Del Rio et al., 1983	Immunocytochemical evidence for a peroxisomal localization of manganese superoxide dismutase in leaf protoplasts from a higher plant	Luis A. del Rio	Luis A. del Rio	1983	Abiotic	Immunofluorescence	fluorescein isothiocyanate	24264610	Pisum	sativum	Thomas Laxton	leaves
459	Wang et al., 2020	OsCASP1 forms complexes with itself and OsCASP2 in rice	Zhigang Wang	Jixing Xia	2020	Biotic	transformation	plasmid DNA	31851568	Oryza	sativa		NA
460	Song et al., 2024	Identification and characterization of yellow stripe-like genes in maize suggest their roles in the uptake and transport of zinc and iron	Zizhao Song	Rumei Chen	2024	Biotic	transfection	plasmid DNA	38163880	Zea	mays		mesophyll
461	Jumin et al., 1996	Plant regeneration via somatic embryogenesis from protoplasts of Uganda cherry orange (Citropsis schweinfurthii)	Hasan Basri Jumin	Hasan Basri Jumin	1996		embryo induction	NA	24178165	Citropsis	schweinfurthii		hypocotyls
462	Lu et al., 2009	Cymbidium mosaic potexvirus isolate-dependent host movement systems reveal two movement control determinants and the coat protein is the dominant	Hsiang-Chia Lu	Hsin-Hung Yeh	2009	Biotic	virus	CymMV	19345971	Nicotiana	benthamiana		mesophyll
463	Liu et al., 2010	Evaluation of seed storage-protein gene 5' untranslated regions in enhancing gene expression in transgenic rice seed	Wen Xian Liu	Le Qing Qu	2010	Biotic	transfection	plasmid DNA	20563548	Oryza	sativa	Kitaake	stem
464	Andersson et al., 2018	Genome editing in potato via CRISPR-Cas9 ribonucleoprotein delivery	Mariette Andersson	Mariette Andersson	2018	Biotic	transfection	plasmid DNA	29572864	Solanum	tuberosum	Kuras	leaves
464	Andersson et al., 2018	Genome editing in potato via CRISPR-Cas9 ribonucleoprotein delivery	Mariette Andersson	Mariette Andersson	2018	Biotic	transfection	RNP	29572864	Solanum	tuberosum	Kuras	leaves
465	Fujikawa et al., 2007	Split luciferase complementation assay to study protein-protein interactions in Arabidopsis protoplasts	Yukichi Fujikawa	Naohiro Kato	2007	Biotic	transfection	plasmid DNA	17662028	Arabidopsis	thaliana	Columbia	mesophyll
466	Bourgin et al., 1986	Direct selection of cybrids by streptomycin and valine resistance in tobacco	J P Bourgin	J Goujaud	1986		fusion	polyethylene glycol	24247764	Nicotiana	benthamiana	Petit Havana SR1	mesophyll
467	Pu et al., 2013	Identification of an internal RNA element essential for replication and translational enhancement of tobacco necrosis virus A(C)	Heng Pu	Jialin Yu	2013	Biotic	transfection	viral RNA transcript	23460916	Nicotiana	tabacum	BY-2	suspension culture
468	Goh et al., 1995	Properties of Proton Pumping in Response to Blue Light and Fusicoccin in Guard Cell Protoplasts Isolated from Adaxial Epidermis of Vicia Leaves	Chang-Hyo Coh	Ken-ichiro Shimazaki	1995	Abiotic	drug	fusicoccin	12228589	Vicia	faba	Ryosai Issun	leaves
468	Goh et al., 1995	Properties of Proton Pumping in Response to Blue Light and Fusicoccin in Guard Cell Protoplasts Isolated from Adaxial Epidermis of Vicia Leaves	Chang-Hyo Coh	Ken-ichiro Shimazaki	1995	Abiotic	Light	blue light	12228589	Vicia	faba	Ryosai Issun	leaves
469	Melcák et al., 1996	Ultrastructural nonisotopic mapping of nucleolar transcription sites in onion protoplasts	I Melcák	I Raska	1996	Biotic	antibody	BrdU	8812981	Allium	cepa		roots
470	Lee et al., 1987	Construction and Homologous Expression of a Maize Adh1 Based NcoI Cassette Vector	Lisa Lee	J L Bennetzen	1987	Biotic	transfection	plasmid DNA	16665696	Oryza	sativa	Black Mexican Sweet	suspension culture
471	Sugimoto et al., 1994	Transposition of the maize Ds element from a viral vector to the rice genome	K Sugimoto	H Hirochika	1994	Biotic	transfection	plasmid DNA	8054991	Oryza	sativa	Nipponbare	suspension culture
472	Turner et al., 1999	Mutational analysis of cis-acting sequences in the 3'- and 5'-untranslated regions of RNA2 of red clover necrotic mosaic virus	Roisin L. Turner	Kenneth W. Buck	1999	Biotic	inoculation	Red clover necrotic mosaic dianthovirus	9887324	Nicotiana	clevelandii		leaves
473	Matzeit et al., 1991	Wheat dwarf virus vectors replicate and express foreign genes in cells of monocotyledonous plants	V Matzeit	B Gronenborn	1991	Biotic	transfection	plasmid DNA	1840909	Triticum	monococcum		suspension culture
474	Liu et al., 2012	OsPFA-DSP1, a rice protein tyrosine phosphatase, negatively regulates drought stress responses in transgenic tobacco and rice plants	Bing Liu	Hongbin Wang	2012	Biotic	transfection	plasmid DNA	22218675	Oryza	sativa	Nipponbare	NA
475	Gleddie et al., 1986	Production and characterization of somatic hybrids between Solanum melongena L. and S. sisymbriifolium Lam	S Gleddie	G Setterfield	1986		fusion	NA	24247537	Solanum	melongena		suspension culture
475	Gleddie et al., 1986	Production and characterization of somatic hybrids between Solanum melongena L. and S. sisymbriifolium Lam	S Gleddie	G Setterfield	1986		fusion	NA	24247537	Solanum	sisymbriifolium		suspension culture
476	Thiel et al., 2009	Rhythmic kinetics of single fusion and fission in a plant cell protoplast	Gerhard Thiel	Robert Zorec	2009		isolation	NA	19161371	Zea	mays	mutin	coleoptiles
477	Lukan et al., 2022	CRISPR/Cas9-mediated fine-tuning of miRNA expression in tetraploid potato	Tja_a Lukan	Kristina Gruden	2022	Biotic	transfection	CRISPR_plasmid DNA	36072839	Solanum	tuberosum	Désirée	mesophyll
478	Hirano et al., 1998	A single base change altered the regulation of the Waxy gene at the posttranscriptional level during the domestication of rice	H Y Hirano	Y Sano	1998	Biotic	transfection	plasmid DNA	9718725	Oryza	sativa		suspension culture
479	Corem et al., 2009	Response to cytosolic nickel of Slow Vacuolar channels in the hyperaccumulator plant Alyssum bertolonii	Shira Corem	Joachim Scholz-Starke	2009		isolation	Patch-Clamp	19165480	Alyssum	bertolonii		mesophyll
479	Corem et al., 2009	Response to cytosolic nickel of Slow Vacuolar channels in the hyperaccumulator plant Alyssum bertolonii	Shira Corem	Joachim Scholz-Starke	2009		isolation	Patch-Clamp	19165480	Alyssum	montanum		mesophyll
480	Stoeckel et al., 2002	Plasmalemmal voltage-activated K(+) currents in protoplasts from tobacco BY-2 cells: possible regulation by actin microfilaments	H Stoeckel	K Takeda	2002		isolation	Patch-Clamp	12417939	Nicotiana	tabacum	BY-2	suspension culture
481	Nadakuduti et al., 2019	Evaluation of Methods to Assess in vivo Activity of Engineered Genome-Editing Nucleases in Protoplasts	Satya Swathi Nadakuduti	David S Douches	2019	Biotic	transfection	CRISPR_plasmid DNA	30800139	Solanum	tuberosum		leaves
482	Czarnecka-Verner et al., 2000	Plants contain a novel multi-member class of heat shock factors without transcriptional activator potential	E Czarnecka-Verner	W B Gurley	2000	Biotic	transfection	plasmid DNA	11052198	Nicotiana	plumbaginifolia		mesophyll
483	Beilmann et al., 1991	Functional analysis of the pathogenesis-related 1a protein gene minimal promoter region. Comparison of reporter gene expression in transient and in stable transfections	A Beilmann	U M Pfitzner	1991	Biotic	transfection	plasmid DNA	2007405	Daucus	carota		suspension culture
483	Beilmann et al., 1991	Functional analysis of the pathogenesis-related 1a protein gene minimal promoter region. Comparison of reporter gene expression in transient and in stable transfections	A Beilmann	U M Pfitzner	1991	Biotic	transfection	plasmid DNA	2007405	Nicotiana	tabacum		mesophyll
484	Klein et al., 2006	Plant endoplasmin supports the protein secretory pathway and has a role in proliferating tissues	Eva M Klein	Alessandro Vitale	2006	Biotic	antibiotic	tunicamycin	17059403	Nicotiana	tabacum	Petit Havana SR1	NA
485	Smirnova et al., 2015	Discovery of a Small Non-AUG-Initiated ORF in Poleroviruses and Luteoviruses That Is Required for Long-Distance Movement	Ekaterina Smirnova	Véronique Ziegler-Graff	2015	Biotic	transfection	plasmid DNA	25946037	Chenopodium	quinoa		NA
486	Qian et al., 2011	Enantioselective phytotoxicity of the herbicide imazethapyr and its effect on rice physiology and gene transcription	Haifeng Qian	Zhengwei Fu	2011	Abiotic	herbicide	Imazethapyr	21749058	Oryza	sativa	Xiushui 63	suspension culture
487	Thomas et al., 1982	Variation amongst protoplast-derived potato plants (Solatium tuberosum cv. 'Maris Bard')	E. Thomas	B J Miflin	1982		culture	NA	24270537	Solanum	tuberosum	Marls Bard	suspension culture
488	Morita et al., 2006	A C2H2-type zinc finger protein, SGR5, is involved in early events of gravitropism in Arabidopsis inflorescence stems	Miyo T Morita	Masao Tasaka	2006	Biotic	transfection	plasmid DNA	16813575	Arabidopsis	thaliana	Columbia	suspension culture
489	Smith et al., 1998	Nuclear localization signal receptor importin alpha associates with the cytoskeleton	Harley M. S. Smith	Natasha V. Raikhel	1998	Biotic	antibody	At-IMPa	9811789	Nicotiana	tabacum		suspension culture
489	Smith et al., 1998	Nuclear localization signal receptor importin alpha associates with the cytoskeleton	Harley M. S. Smith	Natasha V. Raikhel	1998	Abiotic	drug	cytochalasin B	9811789	Nicotiana	tabacum		suspension culture
489	Smith et al., 1998	Nuclear localization signal receptor importin alpha associates with the cytoskeleton	Harley M. S. Smith	Natasha V. Raikhel	1998	Abiotic	drug	cytochalasin D	9811789	Nicotiana	tabacum		suspension culture
489	Smith et al., 1998	Nuclear localization signal receptor importin alpha associates with the cytoskeleton	Harley M. S. Smith	Natasha V. Raikhel	1998	Abiotic	drug	oryzalin	9811789	Nicotiana	tabacum		suspension culture
489	Smith et al., 1998	Nuclear localization signal receptor importin alpha associates with the cytoskeleton	Harley M. S. Smith	Natasha V. Raikhel	1998	Abiotic	drug	propyzamide	9811789	Nicotiana	tabacum		suspension culture
490	Sosan et al., 2016	Engineered silver nanoparticles are sensed at the plasma membrane and dramatically modify the physiology of Arabidopsis thaliana plants	Arifa Sosan	Vadim Demidchik	2016		isolation	Patch-Clamp	26676841	Arabidopsis	thaliana	Columbia	roots
491	Ulmasov et al., 1997	Aux/IAA proteins repress expression of reporter genes containing natural and highly active synthetic auxin response elements	Tim Ulmasov	Tom J. Guilfoyle	1997	Biotic	transformation	plasmid DNA	9401121	Arabidopsis	thaliana	Columbia	NA
491	Ulmasov et al., 1997	Aux/IAA proteins repress expression of reporter genes containing natural and highly active synthetic auxin response elements	Tim Ulmasov	Tom J. Guilfoyle	1997	Biotic	transfection	plasmid DNA	9401121	Daucus	carota		NA
492	Suzuki et al., 2002	A role for arabinogalactan proteins in gibberellin-induced alpha-amylase production in barley aleurone cells	Yoshihito Suzuki	Yoshihito Suzuki	2002	Biotic	transfection	plasmid DNA	12148531	Hordeum	vulgare	Himalaya	caryopses
493	Inoue et al., 2013	Blast resistance of CC-NB-LRR protein Pb1 is mediated by WRKY45 through protein-protein interaction	Haruhiko Inoue	Hiroshi Takatsuji	2013	Biotic	transfection	plasmid DNA	23696671	Oryza	sativa		suspension culture
494	Malnoy et al., 2016	DNA-Free Genetically Edited Grapevine and Apple Protoplast Using CRISPR/Cas9 Ribonucleoproteins	Mickael Malnoy	Chidananda Nagamangala Kanchiswamy	2016	Biotic	transfection	CRISPR_RNP	28066464	Malus	domestica	Golden delicious	leaves
494	Malnoy et al., 2016	DNA-Free Genetically Edited Grapevine and Apple Protoplast Using CRISPR/Cas9 Ribonucleoproteins	Mickael Malnoy	Chidananda Nagamangala Kanchiswamy	2016	Biotic	transfection	CRISPR_RNP	28066464	Vitis	vinifera	Chardonnay	leaves
495	Zhang et al., 2010	High frequency targeted mutagenesis in Arabidopsis thaliana using zinc finger nucleases	Feng Zhang	Daniel F Voytas	2010	Biotic	transfection	plasmid DNA	20508152	Arabidopsis	thaliana		mesophyll
496	Yang et al., 2014	A NAP-AAO3 regulatory module promotes chlorophyll degradation via ABA biosynthesis in Arabidopsis leaves	Jiading Yang	Michael Udvardi	2014	Biotic	transfection	plasmid DNA	25516602	Arabidopsis	thaliana		mesophyll
497	Morillon et al., 2001	Brassinolide may control aquaporin activities in Arabidopsis thaliana	R Morillon	J P Lassalles	2001		isolation	NA	11216840	Arabidopsis	thaliana		hypocotyls
498	Vinnakota et al., 2016	A comparison of aquaporin function in mediating stomatal aperture gating among drought-tolerant and sensitive varieties of rice (Oryza sativa L.)	Rajesh Vinnakota	Kavitha Sankaranarayanan	2016		isolation	RNA	26631017	Oryza	sativa	Dodda Byra Nellu	leaves
498	Vinnakota et al., 2016	A comparison of aquaporin function in mediating stomatal aperture gating among drought-tolerant and sensitive varieties of rice (Oryza sativa L.)	Rajesh Vinnakota	Kavitha Sankaranarayanan	2016		isolation	RNA	26631017	Oryza	sativa	Anna	leaves
498	Vinnakota et al., 2016	A comparison of aquaporin function in mediating stomatal aperture gating among drought-tolerant and sensitive varieties of rice (Oryza sativa L.)	Rajesh Vinnakota	Kavitha Sankaranarayanan	2016		isolation	RNA	26631017	Oryza	sativa	ADT-39	leaves
498	Vinnakota et al., 2016	A comparison of aquaporin function in mediating stomatal aperture gating among drought-tolerant and sensitive varieties of rice (Oryza sativa L.)	Rajesh Vinnakota	Kavitha Sankaranarayanan	2016		protoplast swelling assays	NA	26631017	Oryza	sativa	Dodda Byra Nellu	leaves
498	Vinnakota et al., 2016	A comparison of aquaporin function in mediating stomatal aperture gating among drought-tolerant and sensitive varieties of rice (Oryza sativa L.)	Rajesh Vinnakota	Kavitha Sankaranarayanan	2016		protoplast swelling assays	NA	26631017	Oryza	sativa	Anna	leaves
498	Vinnakota et al., 2016	A comparison of aquaporin function in mediating stomatal aperture gating among drought-tolerant and sensitive varieties of rice (Oryza sativa L.)	Rajesh Vinnakota	Kavitha Sankaranarayanan	2016		protoplast swelling assays	NA	26631017	Oryza	sativa	ADT-39	leaves
498	Vinnakota et al., 2016	A comparison of aquaporin function in mediating stomatal aperture gating among drought-tolerant and sensitive varieties of rice (Oryza sativa L.)	Rajesh Vinnakota	Kavitha Sankaranarayanan	2016		isolation	RNA	26631017	Oryza	sativa	Dodda Byra Nellu	roots
498	Vinnakota et al., 2016	A comparison of aquaporin function in mediating stomatal aperture gating among drought-tolerant and sensitive varieties of rice (Oryza sativa L.)	Rajesh Vinnakota	Kavitha Sankaranarayanan	2016		isolation	RNA	26631017	Oryza	sativa	Anna	roots
498	Vinnakota et al., 2016	A comparison of aquaporin function in mediating stomatal aperture gating among drought-tolerant and sensitive varieties of rice (Oryza sativa L.)	Rajesh Vinnakota	Kavitha Sankaranarayanan	2016		isolation	RNA	26631017	Oryza	sativa	ADT-39	roots
498	Vinnakota et al., 2016	A comparison of aquaporin function in mediating stomatal aperture gating among drought-tolerant and sensitive varieties of rice (Oryza sativa L.)	Rajesh Vinnakota	Kavitha Sankaranarayanan	2016		protoplast swelling assays	NA	26631017	Oryza	sativa	Dodda Byra Nellu	roots
498	Vinnakota et al., 2016	A comparison of aquaporin function in mediating stomatal aperture gating among drought-tolerant and sensitive varieties of rice (Oryza sativa L.)	Rajesh Vinnakota	Kavitha Sankaranarayanan	2016		protoplast swelling assays	NA	26631017	Oryza	sativa	Anna	roots
498	Vinnakota et al., 2016	A comparison of aquaporin function in mediating stomatal aperture gating among drought-tolerant and sensitive varieties of rice (Oryza sativa L.)	Rajesh Vinnakota	Kavitha Sankaranarayanan	2016		protoplast swelling assays	NA	26631017	Oryza	sativa	ADT-39	roots
499	Dadacz-Narloch et al., 2011	A novel calcium binding site in the slow vacuolar cation channel TPC1 senses luminal calcium levels	Beata Dadacz-Narloch	Rainer Hedrich	2011	Biotic	transfection	plasmid DNA	21764990	Arabidopsis	thaliana		mesophyll
500	Masiri et al., 2011	Cucumber mosaic virus 2b-Deficient Mutant Causes Limited, Asymptomatic Infection of Bell Pepper	Jongkit Masiri	John F. Murphy	2011	Biotic	inoculation	CMV-Fny RNA	30743512	Capsicum	annuum		leaves
500	Masiri et al., 2011	Cucumber mosaic virus 2b-Deficient Mutant Causes Limited, Asymptomatic Infection of Bell Pepper	Jongkit Masiri	John F. Murphy	2011	Biotic	inoculation	CMV-Fny_2b RNA	30743512	Capsicum	annuum		leaves
501	Li et al., 2016	Bioinformatic Analyses of Subgroup-A Members of the Wheat bZIP Transcription Factor Family and Functional Identification of TabZIP174 Involved in Drought Stress Response	Xueyin Li	Shiqing Gao	2016	Biotic	transfection	plasmid DNA	27899926	Triticum	aestivum		mesophyll
502	Ochatt et al., 1989	Somatic hybridization of sexually incompatible top-fruit tree rootstocks, wild pear (Pyrus communis var. pyraster L.) and Colt cherry (Prunus avium x pseudocerasus)	S J Ochatt	J B Power	1989		fusion	NA	24227027	Prunus	avium x pseudocerasus		suspension culture
502	Ochatt et al., 1989	Somatic hybridization of sexually incompatible top-fruit tree rootstocks, wild pear (Pyrus communis var. pyraster L.) and Colt cherry (Prunus avium x pseudocerasus)	S J Ochatt	J B Power	1989		fusion	NA	24227027	Pyrus	communis	pyraster	mesophyll
503	Heckmann et al., 2011	The E2F transcription factor family regulates CENH3 expression in Arabidopsis thaliana	Stefan Heckmann	Inna Lermontova	2011	Biotic	transformation	plasmid DNA	21771121	Arabidopsis	thaliana		suspension culture
504	Chai et al., 2006	NADK3, a novel cytoplasmic source of NADPH, is required under conditions of oxidative stress and modulates abscisic acid responses in Arabidopsis	Mao-Feng Chai	Xue-Chen Wang	2006	Biotic	transformation	plasmid DNA	16856986	Arabidopsis	thaliana		NA
505	Kim et al., 2010	Rapid assessment of gene function in the circadian clock using artificial microRNA in Arabidopsis mesophyll protoplasts	Jeongsik Kim	David E. Somers	2010	Biotic	transfection	plasmid DNA	20709829	Arabidopsis	thaliana	Col-0	leaves
506	Aoyagi et al., 2006	Development of a quantitative method for determination of the optimal conditions for protoplast isolation from cultured plant cells	Hideki Aoyagi	Hideki Aoyagi	2006		isolation	NA	16955360	Catharanthus	roseus		suspension culture
506	Aoyagi et al., 2006	Development of a quantitative method for determination of the optimal conditions for protoplast isolation from cultured plant cells	Hideki Aoyagi	Hideki Aoyagi	2006		isolation	NA	16955360	Nicotiana	tabacum	BY-2	suspension culture
506	Aoyagi et al., 2006	Development of a quantitative method for determination of the optimal conditions for protoplast isolation from cultured plant cells	Hideki Aoyagi	Hideki Aoyagi	2006		isolation	NA	16955360	Wasabia	japonica		suspension culture
507	Meinhard et al., 2001	Fusicoccin- and light-induced activation and in vivo phosphorylation of phosphoenolpyruvate carboxylase in vicia guard cell protoplasts	Michael Meinhard	Heide Schnabl	2001	Abiotic	drug	fusicoccin	11448739	Vicia	faba	Weißkernige Hangdown	leaves
507	Meinhard et al., 2001	Fusicoccin- and light-induced activation and in vivo phosphorylation of phosphoenolpyruvate carboxylase in vicia guard cell protoplasts	Michael Meinhard	Heide Schnabl	2001	Abiotic	Light	NA	11448739	Vicia	faba	Weißkernige Hangdown	leaves
508	Edwards et al., 1978	Photosynthesis by isolated protoplasts, protoplast extracts, and chloroplasts of wheat: influence of orthophosphate, pyrophosphate, and adenylates	G E Edwards	D A Walker	1978		isolation	chloroplasts	16660508	Triticum	aestivum	Sappo	leaves
509	Marshall et al., 2011	Signal peptide-regulated toxicity of a plant ribosome-inactivating protein during cell stress	Richard S Marshall	Aldo Ceriotti	2011	Biotic	transfection	plasmid DNA	21223387	Nicotiana	tabacum	Petit Havana SR1	mesophyll
510	Nahm et al., 2003	Molecular and biochemical analyses of OsRab7, a rice Rab7 homolog	Min Yeop Nahm	Jeong Dong Bahk	2003	Biotic	transfection	plasmid DNA	14701929	Arabidopsis	thaliana		mesophyll
511	Aviv et al., 1987	Chondriome analysis in sexual progenies of Nicotiana cybrids	D Aviv	E Galun	1987		fusion	NA	24241290	Nicotiana	bigelovii		leaves
511	Aviv et al., 1987	Chondriome analysis in sexual progenies of Nicotiana cybrids	D Aviv	E Galun	1987		fusion	NA	24241290	Nicotiana	cybrids		leaves
511	Aviv et al., 1987	Chondriome analysis in sexual progenies of Nicotiana cybrids	D Aviv	E Galun	1987		fusion	NA	24241290	Nicotiana	sylvestris		leaves
511	Aviv et al., 1987	Chondriome analysis in sexual progenies of Nicotiana cybrids	D Aviv	E Galun	1987		fusion	NA	24241290	Nicotiana	tabacum		leaves
512	Hart et al., 1993	A 61 bp enhancer element of the tobacco beta-1,3-glucanase B gene interacts with one or more regulated nuclear proteins	C M Hart	F Meins Jr	1993	Biotic	transfection	plasmid DNA	8425042	Nicotiana	plumbaginifolia		mesophyll
513	Wang et al., 2022	Single-cell transcriptome atlas reveals developmental trajectories and a novel metabolic pathway of catechin esters in tea leaves	Qiang Wang	Chuankui Song	2022		sequencing	single-cell sequencing	35810348	Camellia	sinensis	shuchazao	leaves
514	Hu et al., 2024	Establishment of an Efficient Protoplast Isolation and Transfection Method for Eucommia ulmoides Oliver	Bin Hu	Qiang Zhou	2024	Biotic	transfection	plasmid DNA	38812327	Eucommia	ulmoides		stem
515	Wolf-Litman et al., 1992	Interaction of the mitochondrial S-Pcf locus for cytoplasmic male sterility in Petunia with multiple fertility-restoration genes in somatic hybrid plants	O Wolf-Litman	S Izhar	1992		fusion	NA	24201482	Petunia	hybrida		NA
515	Wolf-Litman et al., 1992	Interaction of the mitochondrial S-Pcf locus for cytoplasmic male sterility in Petunia with multiple fertility-restoration genes in somatic hybrid plants	O Wolf-Litman	S Izhar	1992		fusion	NA	24201482	Petunia	parodii		NA
516	Kohorn et al., 2006	Wall-associated kinase 1 (WAK1) is crosslinked in endomembranes, and transport to the cell surface requires correct cell-wall synthesis	Bruce D Kohorn	Bruce D Kohorn	2006	Biotic	transfection	plasmid DNA	16723734	Arabidopsis	thaliana		mesophyll
517	Zhao et al., 2013	Ca2+-dependent protein kinase11 and 24 modulate the activity of the inward rectifying K+ channels in Arabidopsis pollen tubes	Li-Na Zhao	Wei-Hua Wu	2013	Biotic	transfection	plasmid DNA	23449501	Arabidopsis	thaliana		pollen
518	Weir et al., 2003	Oxidative stress is generated via the mitochondrial respiratory chain during plant cell apoptosis	Iona E Weir	Iona E Weir	2003		isolation	NA	12879457	Beta	vulgaris		suspension culture
519	Fraley et al., 1982	Liposome-mediated delivery of tobacco mosaic virus RNA into tobacco protoplasts: A sensitive assay for monitoring liposome-protoplast interactions	R T Fraley	D Papahadjopoulos	1982	Biotic	virus	Tobacco Mosaic Virus	16593170	Nicotiana	benthamiana		suspension culture
520	Yang et al., 2023	Preparation of leaf protoplasts from Populus (Populus xiaohei T. S. Hwang et Liang) and establishment of transient expression system	Chengjun Yang	Guanjun Liu	2023	Biotic	transfection	plasmid DNA	37979433	Populus	xiaohei		leaves
521	Staal, et al., 1989	C Fixation by Leaves and Leaf Cell Protoplasts of the Submerged Aquatic Angiosperm Potamogeton lucens: Carbon Dioxide or Bicarbonate	Marten Staal,	Hidde B. A. Prins	1989		14C-Fixation Experiments	NA	16666848	Potamogeton	lucens		leaves
522	Mathur et al., 1998	PEG-mediated protoplast transformation with naked DNA	Jaideep Mathur	Csaba Koncz	1998	Biotic	transformation	plasmid DNA	9664432	NA	NA		mesophyll
522	Mathur et al., 1998	PEG-mediated protoplast transformation with naked DNA	Jaideep Mathur	Csaba Koncz	1998	Biotic	transformation	plasmid DNA	9664432	NA	NA		roots
522	Mathur et al., 1998	PEG-mediated protoplast transformation with naked DNA	Jaideep Mathur	Csaba Koncz	1998	Biotic	transformation	plasmid DNA	9664432	NA	NA		suspension culture
523	Rathore et al., 1993	Use of bar as a selectable marker gene and for the production of herbicide-resistant rice plants from protoplasts	Keerti S. Rathore	Thomas K. Hodges	1993	Biotic	transformation	plasmid DNA	8467080	Oryza	sativa	Radon	suspension culture
523	Rathore et al., 1993	Use of bar as a selectable marker gene and for the production of herbicide-resistant rice plants from protoplasts	Keerti S. Rathore	Thomas K. Hodges	1993	Biotic	transformation	plasmid DNA	8467080	Oryza	sativa	Nortai	suspension culture
524	Mishiba et al., 2000	Polysomaty analysis in diploid and tetraploid Portulaca grandiflora	Kei-ichiro Mishiba	Masahiro Mii	2000		isolation	Flow Cytometry analysis	10936528	Portulaca	grandiflora		leaves
525	Wegner et al., 2011	A patch clamp study on the electro-permeabilization of higher plant cells: Supra-physiological voltages induce a high-conductance, K+ selective state of the plasma membrane	Lars H. Wegner	Lars H. Wegner	2011		isolation	Patch-Clamp	21296050	Nicotiana	tabacum	BY-2	suspension culture
526	Conejero et al., 1977	Exocortis viroid: alteration in the proteins of Gynura aurantiaca accompanying viroid infection	V Conejero	J S Semancik	1977		extraction	protein	841859	Gynura	aurantiaca		leaves
527	Lee et al., 2003	The M domain of atToc159 plays an essential role in the import of proteins into chloroplasts and chloroplast biogenesis	Kwang Hee Lee	Inhwan Hwang	2003	Biotic	transformation	plasmid DNA	12853455	Arabidopsis	thaliana	Col-0	leaves
528	Verdaguer et al., 1996	Isolation and expression in transgenic tobacco and rice plants, of the cassava vein mosaic virus (CVMV) promoter	Bertrand Verdaguer	Claude Fauquet	1996	Biotic	transfection	plasmid DNA	8914529	Manihot	esculenta	TMS60444	suspension culture
528	Verdaguer et al., 1996	Isolation and expression in transgenic tobacco and rice plants, of the cassava vein mosaic virus (CVMV) promoter	Bertrand Verdaguer	Claude Fauquet	1996	Biotic	transfection	plasmid DNA	8914529	Nicotiana	tabacum	BY-2	suspension culture
529	Xian et al., 2023	Cloning and expression analysis of HY5 transcription factor gene of safflower in response to light signal	Bin Xian	Chaoxiang Ren	2023	Biotic	transformation	plasmid DNA	35695381	Carthamus	tinctorius		flowers
530	Schnorf et al., 1991	An improved approach for transformation of plant cells by microinjection: molecular and genetic analysis	M Schnorf	G Neuhaus	1991	Biotic	transformation	plasmid DNA	1668908	Nicotiana	tabacum	Petit Havana SR1	mesophyll
531	Otvös et al., 2005	Nitric oxide is required for, and promotes auxin-mediated activation of, cell division and embryogenic cell formation but does not influence cell cycle progression in alfalfa cell cultures	Krisztina Otvös	Attila Fehér	2005		isolation	NA	16146524	Medicago	sativa	varia	leaves
532	Pen et al., 1992	Direct screening for high-level expression of an introduced alpha-amylase gene in plants	J Pen	A Hoekema	1992	Biotic	transfection	plasmid DNA	1600149	Nicotiana	tabacum	Petit Havana SR1	leaves
533	Linnenbrügger et al., 2022	Alternative splicing of <em>Arabidopsis G6PD5</em> recruits NADPH-producing OPPP reactions to the endoplasmic reticulum	Loreen Linnenbrügger	Antje von Schaewen	2022	Biotic	transfection	plasmid DNA	36119606	Arabidopsis	thaliana		mesophyll
534	Quareshy et al., 2018	The Tetrazole Analogue of the auxin Indole-3-acetic Acid Binds Preferentially to TIR1 and Not AFB5	Mussa Quareshy	Richard M Napier	2018	Biotic	transfection	plasmid DNA	30138566	Arabidopsis	thaliana		mesophyll
535	Santana et al., 1991	Isoelectric focusing of cassava protoplasts	Maria Angelica Santana	Leopoldo Villegas	1991		isolation	NA	16667975	Manihot	esculenta		mesophyll
536	Liu et al., 2023	Identification and Characterization of Novel Candidate Effector Proteins from <em>Magnaporthe oryzae</em>	Di Liu	Xunli Lu	2023	Biotic	transfection	plasmid DNA	37233285	Oryza	sativa	Nipponbare	stem
537	Brümmer et al., 1994	Hordothionins inhibit protein synthesis at the level of initiation in the wheat-germ system	J Brümmer	K Kloppstech	1994	Biotic	protein	thionin	7508387	Hordeum	vulgare	Apex	leaves
538	Cheng et al., 2022	The R2R3 MYB Transcription Factor <em>MYB71</em> Regulates Abscisic Acid Response in <em>Arabidopsis</em>	Yuxin Cheng	Shucai Wang	2022	Biotic	transfection	plasmid DNA	35631794	Arabidopsis	thaliana	Col-0	leaves
539	Hoffmann et al., 1981	Arabidobrassica: Chromosomal recombination and morphogenesis in asymmetric intergeneric hybrid cells	Franz Hoffmann	Taiji Adachi	1981		fusion	Arabidopsis thaliana L. ( x ) Brassica campestris	24275880	Arabidopsis	thaliana		callus
539	Hoffmann et al., 1981	Arabidobrassica: Chromosomal recombination and morphogenesis in asymmetric intergeneric hybrid cells	Franz Hoffmann	Taiji Adachi	1981		fusion	Arabidopsis thaliana L. ( x ) Brassica campestris	24275880	Brassica	campestris		leaves
540	Klein et al., 1981	Cellulose and 1,3-glucan synthesis during the early stages of wall regeneration in soybean protoplasts	Anita S. Klein	Deborah P. Delmer	1981		isolation	polysaccharide	24302377	Glycine	max	Mandarin	suspension culture
541	Hellwald et al., 1995	Viral RNA as a potential target for two independent mechanisms of replicase-mediated resistance against cucumber mosaic virus	K H Hellwald	P Palukaitis	1995		isolation	RNA	8521517	Nicotiana	tabacum		leaves
542	Register et al., 1988	Resistance to TMV in transgenic plants results from interference with an early event in infection	J C Register 3rd	R N Beachy	1988	Biotic	antibody	NA	3176344	Nicotiana	tabacum		mesophyll
543	Liu et al., 1997	A G-Box-Binding Protein from Soybean Binds to the E1 auxin-Response Element in the Soybean GH3 Promoter and Contains a Proline-Rich Repression Domain	Z. B. Liu	T. J. Guilfoyle	1997	Biotic	transfection	plasmid DNA	12223815	Daucus	carota		mesophyll
543	Liu et al., 1997	A G-Box-Binding Protein from Soybean Binds to the E1 auxin-Response Element in the Soybean GH3 Promoter and Contains a Proline-Rich Repression Domain	Z. B. Liu	T. J. Guilfoyle	1997	Biotic	transfection	plasmid DNA	12223815	Nicotiana	tabacum		mesophyll
544	Li et al., 2019	Reconstitution of the Jasmonate Signaling Pathway in Plant Protoplasts	Ning Li	Christiane Gatz	2019	Biotic	transfection	plasmid DNA	31795159	Arabidopsis	thaliana		leaves
545	Tan et al., 2020	A Cytokinin Signaling Type-B Response Regulator Transcription Factor Acting in Early Nodulation	Sovanna Tan	Mathias Brault	2020	Biotic	transfection	plasmid DNA	32376762	Arabidopsis	thaliana		mesophyll
545	Tan et al., 2020	A Cytokinin Signaling Type-B Response Regulator Transcription Factor Acting in Early Nodulation	Sovanna Tan	Mathias Brault	2020	Biotic	transfection	plasmid DNA	32376762	Medicago	truncatula		NA
546	Chen et al., 2017	Suppressor of Overexpression of CO 1 Negatively Regulates Dark-Induced Leaf Degreening and Senescence by Directly Repressing Pheophytinase and Other Senescence-Associated Genes in Arabidopsis	Junyi Chen	Benke Kuai	2017	Biotic	transfection	plasmid DNA	28096189	Arabidopsis	thaliana		mesophyll
547	Ilan et al., 1995	The Role of Potassium Channels in the Temperature Control of Stomatal Aperture	N. Ilan	A. Schwartz	1995		isolation	NA	12228534	Vicia	faba		guard cell
548	Izawa et al., 1994	The rice bZIP transcriptional activator RITA-1 is highly expressed during seed development	T Izawa	N H Chua	1994	Biotic	transfection	plasmid DNA	7919992	Oryza	sativa		NA
549	Stout et al., 2001	Evidence of root zone hypoxia in Brassica rapa L. grown in microgravity	S C Stout	M E Musgrave	2001		isolation	NA	11725801	Brassica	rapa		roots
550	Yu et al., 2012	Genetic and biochemical characterization of somatic hybrids between Bupleurum scorzonerifolium and Gentianopsis paludosa	Yanchong Yu	Fengning Xiang	2012		fusion	Bupleurum scorzonerifolium (+) Gentianopsis paludosa	22002744	Bupleurum	scorzonerifolium		NA
550	Yu et al., 2012	Genetic and biochemical characterization of somatic hybrids between Bupleurum scorzonerifolium and Gentianopsis paludosa	Yanchong Yu	Fengning Xiang	2012		fusion	Bupleurum scorzonerifolium (+) Gentianopsis paludosa	22002744	Gentianopsis	paludosa		NA
551	Bao et al., 2014	The tumor necrosis factor receptor-associated factor (TRAF)-like family protein SEVEN IN ABSENTIA 2 (SINA2) promotes drought tolerance in an ABA-dependent manner in Arabidopsis	Yan Bao	Hongxia Zhang	2014	Biotic	transformation	plasmid DNA	24350984	Arabidopsis	thaliana	Col-0	mesophyll
552	Matthews et al., 1979	Liposome-Mediated transfer of bacterial RNA into carrot protoplasts	Benjamin Matthews	Benjamin Matthews	1979	Biotic	Liposome-Mediated transfer	bacterial RNA	24317562	Daucus	carota	Danvers	suspension culture
553	Qi et al., 2013	Anatomical and biochemical studies of bicolored flower development in Muscari latifolium	Yinyan Qi	Yuejin Wang	2013		isolation	NA	23677687	Muscari	latifolium		flowers
554	Nicolia et al., 2015	Targeted gene mutation in tetraploid potato through transient TALEN expression in protoplasts	Alessandro Nicolia	Li-Hua Zhu	2015	Biotic	transfection	plasmid DNA	25848989	Solanum	tuberosum		leaves
555	González et al., 2020	Reduced Enzymatic Browning in Potato Tubers by Specific Editing of a Polyphenol Oxidase Gene <em>via</em> Ribonucleoprotein Complexes Delivery of the CRISPR/Cas9 System	Matías Nicolás González	Matías Nicolás González	2020	Biotic	transfection	RNP	31998338	Solanum	tuberosum		leaves
556	Jiang et al., 2021	NbWRKY40 Positively Regulates the Response of <em>Nicotiana benthamiana</em> to Tomato Mosaic Virus via Salicylic Acid Signaling	Yaoyao Jiang	Jianping Chen	2021	Biotic	transfection	plasmid DNA	33552099	Nicotiana	benthamiana		leaves
557	Bertens et al., 2003	Studies on the C-terminus of the Cowpea mosaic virus movement protein	P. Bertens	A van Kammen	2003	Biotic	inoculation	RNA transcript	12556992	Vigna	unguiculata		NA
558	S Takagi et al., 1988	Light-affected ca fluxes in protoplasts from vallisneria mesophyll cells	S Takagi	R Nagai	1988	Abiotic	Light	far red	16666272	Vallisneria	gigantea		mesophyll
559	Gera et al., 1983	Enhanced tobacco mosaic virus production and suppressed synthesis of a virus inhibitor in protoplasts exposed to antibiotics	A Gera	G Loebenstein	1983	Abiotic	antibiotic	actinomycin D	18644309	Nicotiana	tabacum	Samsun	NA
559	Gera et al., 1983	Enhanced tobacco mosaic virus production and suppressed synthesis of a virus inhibitor in protoplasts exposed to antibiotics	A Gera	G Loebenstein	1983	Abiotic	antibiotic	chloramphenicol	18644309	Nicotiana	tabacum	Samsun	NA
559	Gera et al., 1983	Enhanced tobacco mosaic virus production and suppressed synthesis of a virus inhibitor in protoplasts exposed to antibiotics	A Gera	G Loebenstein	1983	Abiotic	antibiotic	cycloheximide	18644309	Nicotiana	tabacum	Samsun	NA
559	Gera et al., 1983	Enhanced tobacco mosaic virus production and suppressed synthesis of a virus inhibitor in protoplasts exposed to antibiotics	A Gera	G Loebenstein	1983	Biotic	inoculation	Tobacco Mosaic Virus	18644309	Nicotiana	tabacum	Samsun	NA
560	Álvarez et al., 2012	Cysteine-generated sulfide in the cytosol negatively regulates autophagy and modulates the transcriptional profile in Arabidopsis	Consolación Álvarez	Cecilia Gotor	2012	Abiotic	dye	Lysotracker Red DND-99	23144183	Arabidopsis	thaliana	Col-0	leaves
561	Gustafson et al., 1993	Physical mapping of the 5S rDNA gene complex in rice (Oryza sativa)	J P Gustafson	G. Fedak	1993	Abiotic	in situ hybridization	biotinylated probes	18470015	Oryza	sativa	IR36	roots
562	Paris et al., 1997	Molecular cloning and further characterization of a probable plant vacuolar sorting receptor	Nadine Paris	John C. Rogers	1997	Biotic	transfection	plasmid DNA	9306690	Nicotiana	tabacum	Xanthi	suspension culture
563	Schmitt et al., 1984	Sugar Transport into Protoplasts Isolated from Developing Soybean Cotyledons : II. Sucrose Transport Kinetics, Selectivity, and Modeling Studies	M R Schmitt	W Lin	1984	Abiotic	sugar	sucrose	16663764	Glycine	max		cotyledons
564	Herud et al., 2016	auxin responsiveness of the MONOPTEROS-BODENLOS module in primary root initiation critically depends on the nuclear import kinetics of the Aux/IAA inhibitor BODENLOS	Ole Herud	Gerd Jürgens	2016	Biotic	transformation	plasmid DNA	26714008	Arabidopsis	thaliana	Col-0	suspension culture
565	Dong et al., 2007	Wheat Dof transcription factor WPBF interacts with TaQM and activates transcription of an alpha-gliadin gene during wheat seed development	Guoqing Dong	Qixin Sun	2007	Biotic	transfection	plasmid DNA	17021941	Nicotiana	tabacum	BY-2	suspension culture
566	Huber et al., 1975	Regulation of oxaloacetate, aspartate, and malate formation in mesophyll protoplast extracts of three types of c(4) plants	S C Huber	G E Edwards	1975		CO2 fixation	NA	16659295	Digitaria	sanguinalis		mesophyll
566	Huber et al., 1975	Regulation of oxaloacetate, aspartate, and malate formation in mesophyll protoplast extracts of three types of c(4) plants	S C Huber	G E Edwards	1975		CO2 fixation	NA	16659295	Eleusine	indica		mesophyll
566	Huber et al., 1975	Regulation of oxaloacetate, aspartate, and malate formation in mesophyll protoplast extracts of three types of c(4) plants	S C Huber	G E Edwards	1975		CO2 fixation	NA	16659295	Urochloa	panicoides		mesophyll
567	Tiwari et al., 2003	The roles of auxin response factor domains in auxin-responsive transcription	Shiv B Tiwari	Tom Guilfoyle	2003	Biotic	transfection	plasmid DNA	12566590	Arabidopsis	thaliana		suspension culture
567	Tiwari et al., 2003	The roles of auxin response factor domains in auxin-responsive transcription	Shiv B Tiwari	Tom Guilfoyle	2003	Biotic	transfection	plasmid DNA	12566590	Daucus	carota		suspension culture
568	Hayashi et al., 2016	Characterization of IRE1 ribonuclease-mediated mRNA decay in plants using transient expression analyses in rice protoplasts	Shimpei Hayashi	Fumio Takaiwa	2016	Biotic	transfection	plasmid DNA	26831622	Oryza	sativa		mesophyll
569	Christou et al., 1990	Cotransformation frequencies of foreign genes in soybean cell cultures	P Christou	P Christou	1990	Biotic	transfection	plasmid DNA	24226351	Glycine	max		NA
570	Homeyer et al., 1989	Uptake of Phenylalanine into Isolated Barley Vacuoles Is Driven by Both Tonoplast Adenosine Triphosphatase and Pyrophosphatase : Evidence for a Hydrophobic l-Amino Acid Carrier System	U Homeyer	G Schultz	1989		isolation	NA	16666714	Hordeum	vulgare		mesophyll
571	Bauer-Weston et al., 1993	Production and characterization of asymmetric somatic hybrids between Arabidopsis thaliana and Brassica napus	B Bauer-Weston	S Gleddie	1993		fusion	NA	24193454	Arabidopsis	thaliana		suspension culture
571	Bauer-Weston et al., 1993	Production and characterization of asymmetric somatic hybrids between Arabidopsis thaliana and Brassica napus	B Bauer-Weston	S Gleddie	1993		fusion	NA	24193454	Brassica	napus		suspension culture
572	Ellis et al., 1987	The ocs element: a 16 base pair palindrome essential for activity of the octopine synthase enhancer	J.G.Ellis	W.J.Peacock	1987	Biotic	transfection	plasmid DNA	16453801	Oryza	sativa	Black Mexican Sweet	suspension culture
573	Piccinini et al., 2022	A synthetic switch based on orange carotenoid protein to control blue-green light responses in chloroplasts	Luca Piccinini	Francesco Licausi	2022	Biotic	transfection	plasmid DNA	35289909	Arabidopsis	thaliana	Col-0	mesophyll
574	Wang et al., 1993	Establishment of somatic hybrid cell lines between Zea mays L. (maize) and Triticum sect, trititrigia MacKey (trititrigia)	T.B. Wang	T.B. Wang	1993		fusion	Triticum durum (+) Elytrigia intermedium	24193485	Elytrigia	intermedium	Nevski	suspension culture
574	Wang et al., 1993	Establishment of somatic hybrid cell lines between Zea mays L. (maize) and Triticum sect, trititrigia MacKey (trititrigia)	T.B. Wang	T.B. Wang	1993		fusion	Triticum durum (+) Elytrigia intermedium	24193485	Triticum	durum	Desf	suspension culture
575	Gu et al., 2021	Expression of a Brassica napus metal transport protein (BnMTP3) in Arabidopsis thaliana confers tolerance to Zn and Mn	Dongfang Gu	Wei Zhang	2021	Biotic	transformation	plasmid DNA	33568293	Arabidopsis	thaliana	Col-0	mesophyll
576	Huh et al., 1997	Structural characteristics of two wheat histone H2A genes encoding distinct types of variants and functional differences in their promoter activity	Gyung Hye Huh	Masaki Iwabuchi	1997	Biotic	transfection	plasmid DNA	9106503	Nicotiana	tabacum	BY-2	suspension culture
577	Shedletzky et al., 1992	Cell Wall Structure in Cells Adapted to Growth on the Cellulose-Synthesis Inhibitor 2,6-Dichlorobenzonitrile : A Comparison between Two Dicotyledonous Plants and a Graminaceous Monocot	Esther Shedletzky	Deborah Delmer	1992	Abiotic	drug	CDTA	16652933	Nicotiana	tabacum	A12	suspension culture
577	Shedletzky et al., 1992	Cell Wall Structure in Cells Adapted to Growth on the Cellulose-Synthesis Inhibitor 2,6-Dichlorobenzonitrile : A Comparison between Two Dicotyledonous Plants and a Graminaceous Monocot	Esther Shedletzky	Deborah Delmer	1992	Abiotic	drug	polygalacturonase	16652933	Nicotiana	tabacum	A12	suspension culture
578	Li et al., 2019	Genome-Wide Analysis of the YABBY Transcription Factor Family in Pineapple and Functional Identification of <em>AcYABBY4</em> Involvement in Salt Stress	Zeyun Li	Yuan Qin	2019	Biotic	transformation	plasmid DNA	31766732	Ananas	comosus		leaves
579	Wagoner et al., 2015	Cytidine deaminase motifs within the DYW domain of two pentatricopeptide repeat-containing proteins are required for site-specific chloroplast RNA editing	Jessica A. Wagoner	Maureen R. Hanson	2015	Biotic	transfection	plasmid DNA	25512379	Arabidopsis	thaliana		leaves
580	Veerabagu et al., 2014	The interaction of the Arabidopsis response regulator ARR18 with bZIP63 mediates the regulation of PROLINE DEHYDROGENASE expression	Manikandan Veerabagu	Christina Chaban	2014	Biotic	transfection	plasmid DNA	24948556	Arabidopsis	thaliana	Col-0	suspension culture
581	Demidchik et al., 2004	Glutamate activates cation currents in the plasma membrane of Arabidopsis root cells	Vadim Demidchik	Mark Tester	2004	Abiotic	drug	coelenterazine	14767768	Arabidopsis	thaliana	C24	roots
581	Demidchik et al., 2004	Glutamate activates cation currents in the plasma membrane of Arabidopsis root cells	Vadim Demidchik	Mark Tester	2004	Abiotic	drug	glutamate	14767768	Arabidopsis	thaliana	C24	roots
581	Demidchik et al., 2004	Glutamate activates cation currents in the plasma membrane of Arabidopsis root cells	Vadim Demidchik	Mark Tester	2004		isolation	Patch-Clamp	14767768	Arabidopsis	thaliana	C24	roots
582	Nagaya et al., 2010	The HSP terminator of Arabidopsis thaliana increases gene expression in plant cells	Shingo Nagaya	Ko Kato	2010		isolation	total RNA	20040586	Arabidopsis	thaliana	T87	suspension culture
582	Nagaya et al., 2010	The HSP terminator of Arabidopsis thaliana increases gene expression in plant cells	Shingo Nagaya	Ko Kato	2010	Biotic	transfection	plasmid DNA	20040586	Arabidopsis	thaliana	T87	suspension culture
582	Nagaya et al., 2010	The HSP terminator of Arabidopsis thaliana increases gene expression in plant cells	Shingo Nagaya	Ko Kato	2010	Biotic	transfection	plasmid DNA	20040586	Oryza	sativa		suspension culture
583	van de Löcht et al., 1990	A 125 bp promoter fragment is sufficient for strong elicitor-mediated gene activation in parsley	U van de Löcht	I E Somssich	1990	Biotic	elicitor	P. megasperma f. sp. glycinea (Pmg)	2390976	Petroselinum	crispum		suspension culture
583	van de Löcht et al., 1990	A 125 bp promoter fragment is sufficient for strong elicitor-mediated gene activation in parsley	U van de Löcht	I E Somssich	1990	Biotic	transformation	plasmid DNA	2390976	Petroselinum	crispum		suspension culture
584	Siefritz et al., 2004	The plasma membrane aquaporin NtAQP1 is a key component of the leaf unfolding mechanism in tobacco	Franka Siefritz	Ralf Kaldenhoff	2004		water uptake measurement	NA	14690500	Nicotiana	tabacum	Samsun	petiole
585	Skagen et al., 2000	Effect of simulated and real weightlessness on early regeneration stages of Brassica napus protoplasts	Else Berit Skagen	Tor-Henning Inersen	2000	Abiotic	micro-g	grown in space shuttle	11758568	Brassica	napus	Line	hypocotyls
586	Hiiusler et al., 1993	Isolation of protoplasts and vacuoles from cell suspension cultures of Coleus blumei Benth	Elisabeth Hiiusler	Maike Petersen	1993		isolation	vacuole	24196111	Coleus	blumei		callus
587	Wang et al., 2010	A novel mitogen-activated protein kinase gene in maize (Zea mays), ZmMPK3, is involved in response to diverse environmental cues	Jinxiang Wang	Mingyi Jiang	2010	Biotic	transformation	plasmid DNA	20537040	Zea	mays	Nongda 108	NA
588	Chen et al., 2016	Characterization of Actin Filament Dynamics during Mitosis in Wheat Protoplasts under UV-B Radiation	Huize Chen	Rong Han	2016	Abiotic	drug	cytochalasin B	26823006	Triticum	aestivum	Linyou 2871	leaves
588	Chen et al., 2016	Characterization of Actin Filament Dynamics during Mitosis in Wheat Protoplasts under UV-B Radiation	Huize Chen	Rong Han	2016	Abiotic	drug	jasplakinolide	26823006	Triticum	aestivum	Linyou 2871	leaves
588	Chen et al., 2016	Characterization of Actin Filament Dynamics during Mitosis in Wheat Protoplasts under UV-B Radiation	Huize Chen	Rong Han	2016	Abiotic	Light	UV-B	26823006	Triticum	aestivum	Linyou 2871	leaves
589	Malaure et al., 1990	Plant regeneration from protoplasts of Felicia and Brachycome	R. S. Malaure	J. B. Power	1990		shoot regeneration	NA	24226442	Brachycome	iberidifolia	Swan River Daisy	leaves
589	Malaure et al., 1990	Plant regeneration from protoplasts of Felicia and Brachycome	R. S. Malaure	J. B. Power	1990		shoot regeneration	NA	24226442	Felicia	bergeriana	Kingfisher Daisy	leaves
590	Furbank et al., 1983	Photoreduction of oxygen in mesophyll chloroplasts of c(4) plants: a model system for studying an in vivo mehler reaction	R T Furbank	C B Osmond	1983		isolation	chloroplasts	16663325	Panicum	maximum		mesophyll
590	Furbank et al., 1983	Photoreduction of oxygen in mesophyll chloroplasts of c(4) plants: a model system for studying an in vivo mehler reaction	R T Furbank	C B Osmond	1983		isolation	chloroplasts	16663325	Panicum	miliaceum		mesophyll
590	Furbank et al., 1983	Photoreduction of oxygen in mesophyll chloroplasts of c(4) plants: a model system for studying an in vivo mehler reaction	R T Furbank	C B Osmond	1983		isolation	chloroplasts	16663325	Zea	mays		mesophyll
591	Kim et al., 2004	CAZFP1, Cys2/His2-type zinc-finger transcription factor gene functions as a pathogen-induced early-defense gene in Capsicum annuum	Sang Hee Kim	Byung Kook Hwang	2004	Biotic	transformation	plasmid DNA	15604723	Capsicum	annuum	Hanbyul	all plant
592	Teng et al., 2010	Involvement of C4 protein of beet severe curly top virus (family Geminiviridae) in virus movement	Kunling Teng	Qi Xie	2010	Biotic	transfection	plasmid DNA	20585583	Arabidopsis	thaliana		mesophyll
593	Von Arnim et al., 1993	Detection and possible functions of African cassava mosaic virus DNA B gene products	Albrecht Von Arnim	John Stanley	1993	Biotic	inoculation	African Cassava Mosaic Virus DNA B Gene Products	8517019	Nicotiana	tabacum	Samsun	leaves
594	Pogue et al., 1992	The requirement for a 5' stem-loop structure in brome mosaic virus replication supports a new model for viral positive-strand RNA initiation	G P Pogue	T C Hall	1992	Biotic	inoculation	brome mosaic virus (RNA-1, RNA-2, RNA-3)	1731107	Hordeum	vulgare	Dickson	leaves
595	Cheng et al., 2015	Functional characterization and expression analysis of cucumber (Cucumis sativus L.) hexose transporters, involving carbohydrate partitioning and phloem unloading in sink tissues	Jin-Tao Cheng	Xiao-Lei Sui	2015	Biotic	transfection	plasmid DNA	26089151	Cucumis	sativus		leaves
596	Gieniec et al., 2020	Real-time detection of somatic hybrid cells during electrofusion of carrot protoplasts with stably labelled mitochondria	Miron Gieniec	Rafal Baranski	2020		fusion	different FPs transformed protoplast	33139848	Daucus	carota	sativus Hoffm.	callus
597	Pontler et al., 1994	hsr203J, a tobacco gene whose activation is rapid, highly localized and specific for incompatible plant/pathogen interactions	Dominique Pontler	Dominique Roby	1994	Biotic	inoculation	Pseudomonas solanacearum	8012404	Nicotiana	tabacum	Samsun	leaves
597	Pontler et al., 1994	hsr203J, a tobacco gene whose activation is rapid, highly localized and specific for incompatible plant/pathogen interactions	Dominique Pontler	Dominique Roby	1994	Biotic	transfection	plasmid DNA	8012404	Nicotiana	tabacum	Samsun	leaves
598	Ncdukha et al., 1994	Clinostation influence on regeneration of cell wall in Solanum tuberosum L. protoplasts	Elena M. Ncdukha	Elena M. Ncdukha	1994	Abiotic	gravity	microgravity, by using horizontal clinostation	11537964	Solanum	tuberosum		mesophyll
599	Grosset, et al., 1990	Tobacco Mesophyll Protoplasts Synthesize 1,3-beta-Glucanase, Chitinases, and "Osmotins" during in Vitro Culture	Jean Grosset	Yves Meyer	1990		extraction	protein	16667307	Nicotiana	tabacum	Maryland	leaves
600	Giersch et al., 1980	Intracellular metabolite gradients and flow of carbon during photosynthesis of leaf protoplasts	C Giersch	S P Robinson	1980	Abiotic	Light	NA	7447481	Triticum	aestivum	Sappo	leaves
601	Lelivelt et al., 2014	Plastid transformation in lettuce (Lactuca sativa L.) by polyethylene glycol treatment of protoplasts	Cilia L. C. Lelivelt	Jacqueline M Nugent	2014	Biotic	transformation	plasmid DNA	24599863	Lactuca	sativa		leaves
602	Zhang et al., 2023	Boosting genome editing efficiency in human cells and plants with novel LbCas12a variants	Liyang Zhang	Yiping Qi	2023	Biotic	transfection	plasmid DNA	37122009	Oryza	sativa	Kitaake	NA
602	Zhang et al., 2023	Boosting genome editing efficiency in human cells and plants with novel LbCas12a variants	Liyang Zhang	Yiping Qi	2023	Biotic	transfection	plasmid DNA	37122009	Solanum	lycopersicum	Micro-Tom	NA
603	Bargmann et al., 2010	Fluorescence activated cell sorting of plant protoplasts	Bastiaan O R Bargmann	Kenneth D Birnbaum	2010	Biotic	transfection	plasmid DNA	20168296	Arabidopsis	thaliana		mesophyll
604	Tripathi et al., 2020	Reactive Oxygen Species, Antioxidant Agents, and DNA Damage in Developing Maize Mitochondria and Plastids	Diwaker Tripathi	Arnold J Bendich	2020		isolation	NA	32508860	Zea	mays		leaves
605	Zelazny et al., 2007	FRET imaging in living maize cells reveals that plasma membrane aquaporins interact to regulate their subcellular localization	Enric Zelazny	François Chaumont	2007	Biotic	transfection	plasmid DNA	17636130	Zea	mays		mesophyll
606	Leader et al., 1994	Characterisation and expression of a maize U3 snRNA gene	D J Leader	J W Brown	1994	Biotic	transfection	plasmid DNA	7522055	Zea	mays		NA
607	Beard et al., 2012	Heat reduces nitric oxide production required for auxin-mediated gene expression and fate determination in tree tobacco guard cell protoplasts	Robert A Beard	Gary Tallman	2012	Abiotic	Heat	NA	22730424	Nicotiana	glauca		guard cell
608	Storms et al., 1995	The nonstructural NSm protein of tomato spotted wilt virus induces tubular structures in plant and insect cells	M M Storms	R W Goldbach	1995	Biotic	virus	Tomato Spotted Wilt Virus	8553550	Nicotiana	rustica		mesophyll
609	Meshi et al., 1987	Function of the 30 kd protein of tobacco mosaic virus: involvement in cell-to-cell movement and dispensability for replication	T Meshi	Y Okada	1987	Biotic	inoculation	RNA	16453793	Nicotiana	tabacum	BY-2	NA
610	Wu et al., 2013	Sucrose-induced receptor kinase SIRK1 regulates a plasma membrane aquaporin in Arabidopsis	Xu Na Wu	Waltraud X Schulze	2013	Biotic	transfection	plasmid DNA	23820729	Arabidopsis	thaliana		mesophyll
611	Asano et al., 1994	Transgenic plants of Agrostis alba obtained by electroporation-mediated direct gene transfer into protoplasts	Yoshito Asano	Masashi Ugaki	1994	Biotic	transfection	plasmid DNA	24193757	Agrostis	alba		callus
612	Yeh et al., 2004	A conserved secondary structure in the hypervariable region at the 5' end of Bamboo mosaic virus satellite RNA is functionally interchangeable	Wen-Bin Yeh	Na-Sheng Lin	2004	Biotic	inoculation	BaMV-S RNA	15527838	Nicotiana	benthamiana		NA
612	Yeh et al., 2004	A conserved secondary structure in the hypervariable region at the 5' end of Bamboo mosaic virus satellite RNA is functionally interchangeable	Wen-Bin Yeh	Na-Sheng Lin	2004	Biotic	inoculation	various satBaMV transcripts	15527838	Nicotiana	benthamiana		NA
613	Scheibe et al., 1990	Malate Dehydrogenases in Guard Cells of Pisum sativum	Renate Scheibe	Renate Scheibe	1990	Abiotic	Light	measurement of malate dehydrogenase Activities	16667625	Pisum	sativum	Kleine Rheinlanderin	guard cell
613	Scheibe et al., 1990	Malate Dehydrogenases in Guard Cells of Pisum sativum	Renate Scheibe	Renate Scheibe	1990	Abiotic	Light	measurement of malate dehydrogenase Activities	16667625	Pisum	sativum	Kleine Rheinlanderin	mesophyll
614	Damari-Weissler et al., 2007	Spinach SoHXK1 is a mitochondria-associated hexokinase	Hila Damari-Weissler	David Granot	2007	Biotic	transfection	plasmid DNA	17530285	Arabidopsis	thaliana		mesophyll
614	Damari-Weissler et al., 2007	Spinach SoHXK1 is a mitochondria-associated hexokinase	Hila Damari-Weissler	David Granot	2007	Biotic	transfection	plasmid DNA	17530285	Nicotiana	tabacum		mesophyll
615	Shan et al., 2009	Transpositional activation of mPing in an asymmetric nuclear somatic cell hybrid of rice and Zizania latifolia was accompanied by massive element loss	X. H. Shan	B. Liu	2009		fusion	Oryza sativa (+) Zizania latifolia	19711051	Oryza	sativa	Zhonghua8	suspension culture
615	Shan et al., 2009	Transpositional activation of mPing in an asymmetric nuclear somatic cell hybrid of rice and Zizania latifolia was accompanied by massive element loss	X. H. Shan	B. Liu	2009		fusion	Oryza sativa (+) Zizania latifolia	19711051	Zizania	latifolia	Griseb	mesophyll
616	Zhang et al., 2013	Transcription activator-like effector nucleases enable efficient plant genome engineering	Yong Zhang	F. Voytas	2013	Biotic	transformation	plasmid DNA	23124327	Nicotiana	tabacum	Xanthi	leaves
617	Go et al., 2012	Identification of marneral synthase, which is critical for growth and development in Arabidopsis	Young S Go	Mi C Suh	2012	Biotic	transfection	plasmid DNA	22882494	Nicotiana	tabacum		mesophyll
618	Jelodar et al., 1999	Intergeneric somatic hybrids of rice [Oryza sativa L. (+) Porteresia coarctata (Roxb.) Tateoka]	N B Jelodar	J B Power	1999		isolation	DNA extraction	22665191	Oryza	sativa		suspension culture
618	Jelodar et al., 1999	Intergeneric somatic hybrids of rice [Oryza sativa L. (+) Porteresia coarctata (Roxb.) Tateoka]	N B Jelodar	J B Power	1999		isolation	DNA extraction	22665191	Porteresia	coarctata		mesophyll
619	Wetter et al., 1980	Chromosome and isoenzyme studies on cells derived from protoplast fusion of Nicotiana glauca with glycine max-Nicotiana glauca cell hybrids	L.R. Wetter	K.N. Kao	1980		fusion	Glycine max (+) Nicotiana glauca	24301148	Glycine	max		leaves
619	Wetter et al., 1980	Chromosome and isoenzyme studies on cells derived from protoplast fusion of Nicotiana glauca with glycine max-Nicotiana glauca cell hybrids	L.R. Wetter	K.N. Kao	1980		fusion	Glycine max (+) Nicotiana glauca	24301148	Nicotiana	glauca		leaves
620	Ma et al., 2021	AITRL, an evolutionarily conserved plant specific transcription repressor regulates ABA response in Arabidopsis	Yanxing Ma	Shucai Wang	2021	Biotic	transfection	plasmid DNA	33436924	Arabidopsis	thaliana		mesophyll
621	Hacker et al., 2000	Complementation of the host range restriction of southern cowpea mosaic virus in bean by southern bean mosaic virus	D L Hacker	B C Fowler	2000	Biotic	virus	SBMV	10612668	Phaseolus	vulgaris	Bountiful	cotyledons
621	Hacker et al., 2000	Complementation of the host range restriction of southern cowpea mosaic virus in bean by southern bean mosaic virus	D L Hacker	B C Fowler	2000	Biotic	virus	SCPMV	10612668	Phaseolus	vulgaris	Bountiful	cotyledons
621	Hacker et al., 2000	Complementation of the host range restriction of southern cowpea mosaic virus in bean by southern bean mosaic virus	D L Hacker	B C Fowler	2000	Biotic	virus	SBMV	10612668	Vigna	unguiculata	California Blackeye	cotyledons
621	Hacker et al., 2000	Complementation of the host range restriction of southern cowpea mosaic virus in bean by southern bean mosaic virus	D L Hacker	B C Fowler	2000	Biotic	virus	SCPMV	10612668	Vigna	unguiculata	California Blackeye	cotyledons
622	Pacha et al., 1991	Use of bromovirus RNA3 hybrids to study template specificity in viral RNA amplification	R F Pacha	P Ahlquist	1991		isolation	Northern blot	2041089	Hordeum	vulgare		NA
623	Lehminger-Mertens et al., 1989	Plant regeneration from pea protoplasts via somatic embyogenesis	R Lehminger-Mertens	H J Jacobsen	1989		isolation	NA	24233357	Pisum	sativum		callus
624	Candat et al., 2013	Experimental determination of organelle targeting-peptide cleavage sites using transient expression of green fluorescent protein translational fusions	Adrien Candat	David Macherel	2013	Biotic	transfection	plasmid DNA	23146587	Arabidopsis	thaliana		mesophyll
625	Mukhopadhyay et al., 1994	Direct gene transfer to protoplasts of two genotypes of Asparagus officinalis L. by electroporation	S Mukhopadhyay	Y Desjardins	1994	Biotic	transfection	plasmid DNA	24194018	Asparagus	officinalis		callus
626	Heath et al., 1996	Synthesis of Ogura male sterile rapeseed (Brassica napus L.) with cold tolerance by protoplast fusion and effects of atrazine resistance on seed yield	D W Heath	E D Earle	1996		fusion	NA	24178279	Brassica	napus		suspension culture
627	Sato et al., 2014	Arabidopsis DPB3-1, a DREB2A interactor, specifically enhances heat stress-induced gene expression by forming a heat stress-specific transcriptional complex with NF-Y subunits	Hikaru Sato	Kazuko Yamaguchi-Shinozaki	2014	Abiotic	26S proteasome inhibitor	MG132	25490919	Arabidopsis	thaliana	Columbia	mesophyll
627	Sato et al., 2014	Arabidopsis DPB3-1, a DREB2A interactor, specifically enhances heat stress-induced gene expression by forming a heat stress-specific transcriptional complex with NF-Y subunits	Hikaru Sato	Kazuko Yamaguchi-Shinozaki	2014	Biotic	transfection	plasmid DNA	25490919	Arabidopsis	thaliana	Columbia	mesophyll
628	Sjödin et al., 1989	Differences in response to the toxin sirodesmin PL produced by Phoma lingam (Tode ex fr.) Desm. on protoplasts, cell aggregates and intact plants of resistant and susceptible Brassica accessions	Chr. Sjödin	Chr. Sjödin	1989	Abiotic	toxin	Sirodesmin PL	24232477	Brassica	napus	Elvira	mesophyll
629	Rottier et al., 1979	The inhibition of cowpea mosaic virus replication by actinomycin D	Peter J.M. Rottier	Peter J.M. Rottier	1979	Biotic	inoculation	CPMV	425319	Vigna	unguiculata	California Blackeye	mesophyll
630	Piñeros et al., 2002	The physiology and biophysics of an aluminum tolerance mechanism based on root citrate exudation in maize	Miguel A. Piñeros	Leon V. Kochian	2002	Abiotic	Al3+	NA	12114573	Zea	mays		roots
631	Drøbak et al., 1994	Inositol(1,4,5)trisphosphate production in plant cells: stimulation by the venom peptides, melittin and mastoparan	Drobak B.K.	Watkins P.A.C.	1994	Abiotic	drug	mastoparan	7999106	Daucus	carota	Oxford	NA
631	Drøbak et al., 1994	Inositol(1,4,5)trisphosphate production in plant cells: stimulation by the venom peptides, melittin and mastoparan	Drobak B.K.	Watkins P.A.C.	1994	Abiotic	drug	melittin	7999106	Daucus	carota	Oxford	NA
632	Shepard et al., 1978	Concanavalin A-mediated agglutination of plant plastids	D V Shepard	K G Moore	1978		isolation	NA	24413938	Cucumis	sativus		Iocule
632	Shepard et al., 1978	Concanavalin A-mediated agglutination of plant plastids	D V Shepard	K G Moore	1978		isolation	NA	24413938	Pisum	sativum	Meteor	leaves
632	Shepard et al., 1978	Concanavalin A-mediated agglutination of plant plastids	D V Shepard	K G Moore	1978		isolation	NA	24413938	Pyrus	domestica		fruit
633	Skuzeski et al., 1991	The signal for a leaky UAG stop codon in several plant viruses includes the two downstream codons	J M Skuzeski	J F Atkins	1991	Biotic	transfection	plasmid DNA	2010914	Nicotiana	tabacum		suspension culture
634	Ohta et al., 2020	OsERdj7 is an ER-resident J-protein involved in ER quality control in rice endosperm	Masaru Ohta	Fumio Takaiwa	2020	Biotic	transfection	plasmid DNA	31896032	Oryza	sativa		suspension culture
635	Jaedicke et al., 2011	Bellis perennis: a useful tool for protein localization studies	Katharina Jaedicke	Jon Hughes	2011	Biotic	transfection	plasmid DNA	21626148	Arabidopsis	thaliana		mesophyll
636	Maddaloni et al., 1996	The transcriptional activator Opaque-2 controls the expression of a cytosolic form of pyruvate orthophosphate dikinase-1 in maize endosperms	Massimo Maddaloni	Mario Motto	1996	Biotic	transformation	plasmid DNA	8676867	Nicotiana	tabacum	Petit Havana SR1	leaves
637	Schmidt-Rogge et al., 1993	Transformation of haploid Datura innoxia protoplasts and analysis of the plasmid integration pattern in regenerated transgenic plants	Thilo Schmidt-Rogge	Thilo Schmidt-Rogge	1993	Biotic	transformation	plasmid DNA	24197338	Datura	innoxia		leaves
638	Yong et al., 2010	Characterization of an intact two-component high-affinity nitrate transporter from Arabidopsis roots	Zhenhua Yong	Anthony D. M. Glass	2010	Biotic	transfection	plasmid DNA	20561257	Arabidopsis	thaliana	Col-0	leaves
639	Trejo_Fregoso et al., 2022	Phosphorylation of S11 in PHR1 negatively controls its transcriptional activity	Ricardo Trejo_Fregoso	Patricia Coello	2022	Biotic	transfection	plasmid DNA	36444477	Arabidopsis	thaliana	Col-0	leaves
640	Du et al., 2011	Characterization of an inositol 1,3,4-trisphosphate 5/6-kinase gene that is essential for drought and salt stress responses in rice	Hao Du	Lizhong Xiong	2011	Biotic	transfection	plasmid DNA	22038091	Arabidopsis	thaliana		mesophyll
641	van Verk et al., 2008	A Novel WRKY transcription factor is required for induction of PR-1a gene expression by salicylic acid and bacterial elicitors	Marcel C van Verk	Huub J M Linthorst	2008	Biotic	transfection	plasmid DNA	18263781	Arabidopsis	thaliana	Col-0	suspension culture
642	Jongsma et al., 1987	Tomato protoplast DNA transformation: physical linkage and recombination of exogenous DNA sequences	M Jongsma	J Hille	1987	Biotic	transfection	plasmid DNA	24301260	Lycopersicon	peruvianum x esculentum		callus
643	Lee et al., 2011	The interaction between bamboo mosaic virus replication protein and coat protein is critical for virus movement in plant hosts	Cheng-Cheng Lee	Menghsiao Meng	2011	Biotic	transfection	plasmid DNA	21917973	Nicotiana	benthamiana		mesophyll
644	Kaur et al., 2018	Identification of sieve elements and companion cell protoplasts by a combination of brightfield and fluorescence microscopy	Prabhjot Kaur	Ed Etxeberria	2018	Abiotic	dye	Hoechst 3342	30276027	Citrus	sinensis		mesophyll
644	Kaur et al., 2018	Identification of sieve elements and companion cell protoplasts by a combination of brightfield and fluorescence microscopy	Prabhjot Kaur	Ed Etxeberria	2018	Abiotic	dye	MitoTracker Green	30276027	Citrus	sinensis		mesophyll
644	Kaur et al., 2018	Identification of sieve elements and companion cell protoplasts by a combination of brightfield and fluorescence microscopy	Prabhjot Kaur	Ed Etxeberria	2018	Abiotic	dye	Neutral Red	30276027	Citrus	sinensis		mesophyll
645	Granot et al., 2014	Internucleosomal DNA fragmentation in wild emmer wheat is catalyzed by S1-type endonucleases translocated to the nucleus upon induction of cell death	Gila Granot	Gideon Grafi	2015	Biotic	transfection	plasmid DNA	25497371	Arabidopsis	thaliana		mesophyll
646	Hwang et al., 2014	Functional characterization of Arabidopsis\u2005HsfA6a as a heat-shock transcription factor under high salinity and dehydration conditions	Sung Min Hwang	Jeong Dong Bahk	2014	Biotic	transfection	plasmid DNA	24313737	Arabidopsis	thaliana	Col-0	leaves
647	Raichaudhuri et al., 2009	Plant Vacuolar ATP-binding Cassette Transporters That Translocate Folates and Antifolates in Vitro and Contribute to Antifolate Tolerance in Vivo	Ayan Raichaudhuri	Philip A. Rea	2009	Abiotic	drug	[3H]MTX	19136566	Arabidopsis	thaliana	Col-1	leaves
648	Li et al., 2022	Maize Transcription Factor <em>ZmARF4</em> Confers Phosphorus Tolerance by Promoting Root Morphological Development	Jing Li	Yanli Lu	2022	Biotic	transformation	plasmid DNA	35216479	Zea	mays		mesophyll
649	Ohki et al., 2008	A new strain of Melon necrotic spot virus that is unable to systemically infect Cucumis melo	Takehiro Ohki	Takehiro Ohki	2008	Biotic	inoculation	RNA transcript	18943404	Cucumis	melo	Miyabi	cotyledons
650	Cornejo et al., 1993	Activity of a maize ubiquitin promoter in transgenic rice	Maria-Jesús Cornejo	Maria-Jesús Cornejo	1993	Biotic	transfection	plasmid DNA	8219091	Oryza	sativa	Taipei 309	callus
650	Cornejo et al., 1993	Activity of a maize ubiquitin promoter in transgenic rice	Maria-Jesús Cornejo	Maria-Jesús Cornejo	1993	Biotic	transformation	plasmid DNA	8219091	Oryza	sativa	Taipei 309	callus
651	Sánchez-Navarro et al., 2006	Cell-to-cell movement of Alfalfa mosaic virus can be mediated by the movement proteins of Ilar-, bromo-, cucumo-, tobamo- and comoviruses and does not require virion formation	Jesús A. Sánchez-Navarro	Vicente Pallás	2006	Biotic	inoculation	RNA transcript	16316673	Nicotiana	tabacum		NA
652	Carette et al., 2002	Coalescence of the sites of cowpea mosaic virus RNA replication into a cytopathic structure	Jan E Carette	Ab Van Kammen	2002	Biotic	transfection	plasmid DNA	12021357	Vigna	unguiculata		mesophyll
653	Weichert et al., 2012	AtPTR4 and AtPTR6 are differentially expressed, tonoplast-localized members of the peptide transporter/nitrate transporter 1 (PTR/NRT1) family	Annett Weichert	Doris Rentsch	2012	Biotic	transformation	plasmid DNA	21904872	Nicotiana	tabacum	SNN	NA
654	Kang et al., 2021	Chloroplast and mitochondrial DNA editing in plants	Beum-Chang Kang	Jin-Soo Kim	2021	Biotic	transfection	mRNA	34211132	Brassica	napus	Halla	cotyledons
654	Kang et al., 2021	Chloroplast and mitochondrial DNA editing in plants	Beum-Chang Kang	Jin-Soo Kim	2021	Biotic	transfection	plasmid DNA	34211132	Brassica	napus	Halla	cotyledons
654	Kang et al., 2021	Chloroplast and mitochondrial DNA editing in plants	Beum-Chang Kang	Jin-Soo Kim	2021	Biotic	transfection	mRNA	34211132	Lactuca	sativa	Cheongchima	cotyledons
654	Kang et al., 2021	Chloroplast and mitochondrial DNA editing in plants	Beum-Chang Kang	Jin-Soo Kim	2021	Biotic	transfection	plasmid DNA	34211132	Lactuca	sativa	Cheongchima	cotyledons
655	Faye et al., 1989	Apparent Inhibition of beta-Fructosidase Secretion by Tunicamycin May Be Explained by Breakdown of the Unglycosylated Protein during Secretion	Loic Faye	Maarten J. Chrispeels	1989	Abiotic	antibiotic	tunicamycin	16666631	Daucus	carota		NA
656	Scholthof et al., 1992	Regulation of caulimovirus gene expression and the involvement of cis-acting elements on both viral transcripts	Herman B. Scholthof	Robert J. Shepherd	1992	Biotic	transfection	plasmid DNA	1529539	Nicotiana	edwardsonii		suspension culture
657	Mitsuhara et al., 1996	Efficient promoter cassettes for enhanced expression of foreign genes in dicotyledonous and monocotyledonous plants	I Mitsuhara	Y Ohashi	1996	Biotic	transfection	plasmid DNA	8720924	Nicotiana	tabacum	Samsun	mesophyll
657	Mitsuhara et al., 1996	Efficient promoter cassettes for enhanced expression of foreign genes in dicotyledonous and monocotyledonous plants	I Mitsuhara	Y Ohashi	1996	Biotic	transfection	plasmid DNA	8720924	Oryza	sativa	Nipponbare	suspension culture
658	Wang et al., 2013	ARF-Aux/IAA interactions through domain III/IV are not strictly required for auxin-responsive gene expression	Shucai Wang	Shucai Wang	2013	Biotic	transfection	plasmid DNA	23603958	Arabidopsis	thaliana		mesophyll
659	Matsuoka et al., 2006	Automatic positioning of a microinjector in mouse ES cells and rice protoplasts	Hideaki Matsuoka	Mikako Saito	2006	Biotic	transfection	plasmid DNA	16574500	Oryza	sativa	Nipponbare	mesophyll
660	Snowden et al., 2007	In vivo analysis of the lumenal binding protein (BiP) reveals multiple functions of its ATPase domain	Christopher James Snowden	Jurgen Denecke	2007	Biotic	transfection	plasmid DNA	17971046	Nicotiana	tabacum	Petit Havana SR1	mesophyll
661	Urwin et al., 1997	A sucrose repression element in the Phaseolus vulgaris rbcS2 gene promoter resembles elements responsible for sugar stimulation of plant and mammalian genes	Nigel A.R. Urwin	Gareth I. Jenkins	1997		isolation	RNA	9426611	Phaseolus	vulgaris	Tendergre	leaves
661	Urwin et al., 1997	A sucrose repression element in the Phaseolus vulgaris rbcS2 gene promoter resembles elements responsible for sugar stimulation of plant and mammalian genes	Nigel A.R. Urwin	Gareth I. Jenkins	1997	Biotic	transfection	plasmid DNA	9426611	Phaseolus	vulgaris	Tendergre	leaves
662	McDonald et al., 1996	Sugar uptake by the dermal transfer cells of developing cotyledons of Vicia faba L. : Mechanism of energy coupling	R. McDonald	J.W. Patrick	1996		isolation	NA	28321659	Vicia	faba		cotyledons
663	Wang et al., 2024	Functional Characterization of the Soybean <em>Glycine max</em> Actin Depolymerization Factor GmADF13 for Plant Resistance to Drought Stress	Deying Wang	Shangjing Guo	2024	Biotic	transformation	plasmid DNA	38931083	Nicotiana	benthamiana		NA
664	An et al., 2019	A Novel Biological Agent Cytosinpeptidemycin Inhibited the Pathogenesis of Tobacco Mosaic Virus by Inducing Host Resistance and Stress Response	Mengnan An	Yuanhua Wu	2019		extraction	RNA	31199650	Nicotiana	tabacum	BY-2	suspension culture
664	An et al., 2019	A Novel Biological Agent Cytosinpeptidemycin Inhibited the Pathogenesis of Tobacco Mosaic Virus by Inducing Host Resistance and Stress Response	Mengnan An	Yuanhua Wu	2019	Biotic	inoculation	TMV virion	31199650	Nicotiana	tabacum	BY-2	suspension culture
664	An et al., 2019	A Novel Biological Agent Cytosinpeptidemycin Inhibited the Pathogenesis of Tobacco Mosaic Virus by Inducing Host Resistance and Stress Response	Mengnan An	Yuanhua Wu	2019	Abiotic	secondary metabolite	Cytosinpeptidemycin	31199650	Nicotiana	tabacum	BY-2	suspension culture
665	Nishimura et al., 1978	Isolation of intact plastids from protoplasts from castor bean endosperm	M Nishimura	H Beevers	1978		isolation	NA	16660465	Ricinus	communis	Hale	endosperm
666	Shi et al., 2014	OsDMI3-mediated activation of OsMPK1 regulates the activities of antioxidant enzymes in abscisic acid signalling in rice	Ben Shi	Mingyi Jiang	2014	Biotic	transfection	dsRNA	23777258	Oryza	sativa	Nipponbare	leaves
666	Shi et al., 2014	OsDMI3-mediated activation of OsMPK1 regulates the activities of antioxidant enzymes in abscisic acid signalling in rice	Ben Shi	Mingyi Jiang	2014	Biotic	transfection	plasmid DNA	23777258	Oryza	sativa	Nipponbare	leaves
666	Shi et al., 2014	OsDMI3-mediated activation of OsMPK1 regulates the activities of antioxidant enzymes in abscisic acid signalling in rice	Ben Shi	Mingyi Jiang	2014	Biotic	transfection	dsRNA	23777258	Oryza	sativa	Nipponbare	stem
666	Shi et al., 2014	OsDMI3-mediated activation of OsMPK1 regulates the activities of antioxidant enzymes in abscisic acid signalling in rice	Ben Shi	Mingyi Jiang	2014	Biotic	transfection	plasmid DNA	23777258	Oryza	sativa	Nipponbare	stem
667	Warner et al., 1989	Effects of Polyploidy on Photosynthetic Rates, Photosynthetic enzymes, Contents of DNA, Chlorophyll, and Sizes and Numbers of Photosynthetic Cells in the C(4) Dicot Atriplex confertifolia	D A Warner	G E Edwards	1989		isolation	NA	16667125	Atriplex	confertifolia		mesophyll
668	Matern et al., 1986	Efficient uptake of flavonoids into parsley (Petroselinum hortense) vacuoles requires acylated glycosides	U Matern	W Heller	1986		isolation	NA	24241849	Petroselinum	hortense		suspension culture
669	Rubin et al., 1976	Cell concentration as a factor in precursor incorporation by tobacco leaf protoplasts or separated cells	G Rubin	M Zaitlin	1976		isolation	NA	24424700	Nicotiana	tabacum		leaves
670	Maeser et al., 1991	The Gin recombinase of phage Mu can catalyse site-specific recombination in plant protoplasts	S Maeser	R Kahmann	1991	Biotic	transfection	plasmid DNA	1836050	Arabidopsis	thaliana		mesophyll
670	Maeser et al., 1991	The Gin recombinase of phage Mu can catalyse site-specific recombination in plant protoplasts	S Maeser	R Kahmann	1991	Biotic	transfection	plasmid DNA	1836050	Nicotiana	tabacum	Wisconsin 38	mesophyll
671	Cotton et al., 2009	Turnip mosaic virus RNA replication complex vesicles are mobile, align with microfilaments, and are each derived from a single viral genome	Sophie Cotton	Jean-François Laliberté	2009	Biotic	antibody	NA	19656892	Nicotiana	benthamiana		leaves
672	Guerche et al., 1987	Use of a transient expression assay for the optimization of direct gene transfer into tobacco mesophyll protoplasts by electroporation	P Guerche	M Caboche	1987	Biotic	transfection	plasmid DNA	3120796	Nicotiana	tabacum		leaves
673	Berglund et al., 2009	Defining the determinants for dual targeting of amino acyl-tRNA synthetases to mitochondria and chloroplasts	Anna-Karin Berglund	Elzbieta Glaser	2009	Biotic	transfection	plasmid DNA	19733576	Nicotiana	benthamiana		leaves
674	Hosy et al., 2005	A procedure for localisation and electrophysiological characterisation of ion channels heterologously expressed in a plant context	E Hosy	J-B Thibaud	2005	Biotic	transfection	plasmid DNA	16359560	Nicotiana	tabacum		mesophyll
675	Hyunjong et al., 2006	Dual targeting of xylanase to chloroplasts and peroxisomes as a means to increase protein accumulation in plant cells	Bae Hyunjong	Bae Hyunjong	2006	Biotic	transfection	plasmid DNA	16317036	Arabidopsis	thaliana		mesophyll
676	Pottosin et al., 2018	An Anion Conductance, the Essential Component of the Hydroxyl-Radical-Induced Ion Current in Plant Roots	Igor Pottosin	Igor Pottosin	2018		isolation	Patch-Clamp	29562632	Pisum	sativum	Greenfeast	leaves
677	Karetnikov et al., 2007	The RNA2 5' leader of Blackcurrant reversion virus mediates efficient in vivo translation through an internal ribosomal entry site mechanism	Alexey Karetnikov	Kirsi Lehto	2007	Biotic	transfection	RNA	17170462	Nicotiana	benthamiana		leaves
678	Horvfith et al., 1981	Effect of choline chloride on fatty acid chain ordering in membranes of wheat (Triticum aestvium L. cv. Miranovskaja 808)	I. Horvfith	I. Horvfith	1981	Abiotic	drug	bovine serum albumin (BSA)-spin probes	24275821	Triticum	aestivum	Miranovskaja 808	leaves
678	Horvfith et al., 1981	Effect of choline chloride on fatty acid chain ordering in membranes of wheat (Triticum aestvium L. cv. Miranovskaja 808)	I. Horvfith	I. Horvfith	1981		extraction	lipid	24275821	Triticum	aestivum	Miranovskaja 808	leaves
679	Griffing et al., 1985	Isoelectric focusing of plant cell protoplasts: separation of different protoplast types	L R Griffing	L R Griffing	1985		isolation	Electrofocusing	16664131	Catharanthus	roseus		leaves
679	Griffing et al., 1985	Isoelectric focusing of plant cell protoplasts: separation of different protoplast types	L R Griffing	L R Griffing	1985		isolation	Electrofocusing	16664131	Glycine	max		suspension culture
680	Sakamoto et al., 2012	Molecular cloning and characterization of L-galactose-1-phosphate phosphatase from tobacco (Nicotiana tabacum)	Shingo Sakamoto	Muneharu E SAKA	2012	Biotic	transfection	plasmid DNA	22790939	Nicotiana	tabacum	BY-2	suspension culture
681	Sega et al., 2020	Identification of transcription factors that bind to the 5'-UTR of the barley PHO2 gene	Pawe_ Sega	Andrzej Pacak	2020	Biotic	transfection	plasmid DNA	31745747	Hordeum	vulgare	Morex	leaves
682	Markham et al., 2000	Cell wall sited flavonoids in lisianthus flower petals	K R Markham	G K Rickards	2000		isolation	HPLC	10975502	Eustoma	grandiflorum		mesophyll
683	Kumar et al., 2018	Glutathione modulates the expression of heat shock proteins via the transcription factors BZIP10 and MYB21 in Arabidopsis	Deepak Kumar	Sharmila Chattopadhyay	2018	Biotic	transfection	plasmid DNA	29722824	Arabidopsis	thaliana	Col-0	leaves
684	Catinot et al., 2015	ETHYLENE RESPONSE FACTOR 96 positively regulates Arabidopsis resistance to necrotrophic pathogens by direct binding to GCC elements of jasmonate - and ethylene-responsive defence genes	Jérémy Catinot	Laurent Zimmerli	2015	Biotic	transfection	plasmid DNA	26038230	Arabidopsis	thaliana	Col-0	leaves
685	Gulli et al., 2022	A stress-related transcription factor belonging to the YL-1 family is differently regulated in durum wheat cultivars differing in drought sensitivity	Mariolina Gullì	Patrizia Rampino	2022	Abiotic	stress	metal-ion stress	34954565	Nicotiana	tabacum	Petit Havana SR1	leaves
685	Gulli et al., 2022	A stress-related transcription factor belonging to the YL-1 family is differently regulated in durum wheat cultivars differing in drought sensitivity	Mariolina Gullì	Patrizia Rampino	2022	Abiotic	stress	osmotic stress	34954565	Nicotiana	tabacum	Petit Havana SR1	leaves
685	Gulli et al., 2022	A stress-related transcription factor belonging to the YL-1 family is differently regulated in durum wheat cultivars differing in drought sensitivity	Mariolina Gullì	Patrizia Rampino	2022	Biotic	transformation	plasmid DNA	34954565	Nicotiana	tabacum	Petit Havana SR1	leaves
686	Mlotshwa et al., 2002	Subcellular location of the helper component-proteinase of Cowpea aphid-borne mosaic virus	Sizolwenkosi Mlotshwa	Joan Wellink	2002	Biotic	transfection	plasmid DNA	12416684	Vigna	unguiculata	California Blackeye	leaves
687	Foxe et al., 1986	Expression of resistance to potato virus X in isolated potato protoplasts	M. J. Foxe	J. Prakash	1986	Biotic	inoculation	Potato Virus X RNA	3707357	Solanum	tuberosum	King Edward	NA
688	Asano, 1989	Somatic embryogenesis and protoplast culture in Japanese lawngrass (Zoysia japonica)	Y Asano	Y Asano	1989		isolation	NA	24233089	Zoysia	japonica		callus
689	Guan et al., 2002	Heritable endogenous gene regulation in plants with designed polydactyl zinc finger transcription factors	Xuen Guan	Steven P Briggs	2002	Biotic	transfection	plasmid DNA	12271125	Arabidopsis	thaliana		mesophyll
690	Pérez-Callejón et al., 1998	Molecular cloning and characterization of two phosphatase 2A catalytic subunit genes from Arabidopsis thaliana	E Pérez-Callejón	J Ariño	1998	Biotic	transfection	plasmid DNA	9524239	Arabidopsis	thaliana		suspension culture
691	Guerineau et al., 1992	Effect of two consensus sequences preceding the translation initiator codon on gene expression in plant protoplasts	F Guerineau	P Mullineaux	1992	Biotic	transfection	plasmid DNA	1373083	Nicotiana	NA		mesophyll
692	Choi et al., 2004	Replicase-binding sites on plus- and minus-strand brome mosaic virus RNAs and their roles in RNA replication in plant cells	S-K Choi	C Kao	2004	Biotic	transfection	RNA	15564452	Hordeum	vulgare		NA
693	Wang et al., 2022	A Rapid and Efficient Method for Isolation and Transformation of Cotton Callus Protoplast	Peilin Wang	Zhigang Meng	2022	Biotic	transfection	plasmid DNA	35955501	NA	NA		callus
694	Schroeder, 1989	Quantitative analysis of outward rectifying K+ channel currents in guard cell protoplasts from Vicia faba	J I Schroeder	J I Schroeder	1989		isolation	NA	2716046	Vicia	faba		guard cell
695	Wu et al., 2016	A set of GFP-based organelle marker lines combined with DsRed-based gateway vectors for subcellular localization study in rice (Oryza sativa L.)	Tsung-Meng Wu	Chwan-Yang Hong	2016	Biotic	transfection	plasmid DNA	26519260	Oryza	sativa		sheath
696	Zhou et al., 1996	Expression of the barley stripe mosaic virus RNA beta "triple gene block"	H Zhou	A O Jackson	1996	Biotic	transfection	plasmid DNA	8607266	Hordeum	vulgare	Larker	NA
697	Koev et al., 2002	The 3prime prime or minute-terminal structure required for replication of Barley yellow dwarf virus RNA contains an embedded 3prime prime or minute end	Gennadiy Koev	W. Allen Miller	2002	Biotic	transfection	RNA	11878914	Avena	sativa	Stout	suspension culture
698	Kosugi et al., 2000	Cloning and DNA-binding properties of a tobacco Ethylene-Insensitive3 (EIN3) homolog	Shunichi Kosugi	Yuko Ohashi	2000	Biotic	transfection	plasmid DNA	10648789	Nicotiana	tabacum	Samsun	leaves
699	Mundy et al., 1990	Nuclear proteins bind conserved elements in the abscisic acid-responsive promoter of a rice rab gene	J Mundy	N H Chua	1990	Biotic	transfection	plasmid DNA	2137613	Oryza	sativa		suspension culture
700	Omirulleh et al., 1993	Activity of a chimeric promoter with the doubled CaMV 35S enhancer element in protoplast-derived cells and transgenic plants in maize	Serik Omirulleh	D6nes Dudits	1993	Biotic	transfection	plasmid DNA	8443339	Zea	mays		suspension culture
701	Pla et al., 1993	The cis-regulatory element CCACGTGG is involved in ABA and water-stress responses of the maize gene rab28	Maria Pla	Montserrat Pagès	1993	Biotic	hormone	abscisic acid	8425057	Oryza	sativa		suspension culture
701	Pla et al., 1993	The cis-regulatory element CCACGTGG is involved in ABA and water-stress responses of the maize gene rab28	Maria Pla	Montserrat Pagès	1993	Biotic	transfection	plasmid DNA	8425057	Oryza	sativa		suspension culture
702	Zhuravlev et al., 1975	Attachment of labeled TMV to tobacco mesophyll protoplasts	Y N Zhuravlev	Y N Zhuravlev	1975	Biotic	inoculation	Tobacco Mosaic Virus	1114713	Nicotiana	tabacum	White Burley	leaves
703	Hobbs et al., 1990	Genotype- and promoter-induced variability in transient beta-glucuronidase expression in pea protoplasts	Shaun L.A. Hobbs	Shaun L.A. Hobbs	1990	Biotic	transfection	plasmid DNA	24226370	Pisum	sativum		leaves
703	Hobbs et al., 1990	Genotype- and promoter-induced variability in transient beta-glucuronidase expression in pea protoplasts	Shaun L.A. Hobbs	Shaun L.A. Hobbs	1990	Biotic	transfection	plasmid DNA	24226370	Pisum	sativum		leaves
703	Hobbs et al., 1990	Genotype- and promoter-induced variability in transient beta-glucuronidase expression in pea protoplasts	Shaun L.A. Hobbs	Shaun L.A. Hobbs	1990	Biotic	transfection	calf thymus carrier DNA	24226370	Pisum	sativum		roots
703	Hobbs et al., 1990	Genotype- and promoter-induced variability in transient beta-glucuronidase expression in pea protoplasts	Shaun L.A. Hobbs	Shaun L.A. Hobbs	1990	Biotic	transfection	calf thymus carrier DNA	24226370	Pisum	sativum		roots
704	Ma et al., 2009	Phosphatidylinositol (4,5)bisphosphate inhibits K+-efflux channel activity in NT1 tobacco cultured cells	Xiaohong Ma	Nava Moran	2009		extraction	lipid	19052153	Nicotiana	tabacum	BY-2	suspension culture
704	Ma et al., 2009	Phosphatidylinositol (4,5)bisphosphate inhibits K+-efflux channel activity in NT1 tobacco cultured cells	Xiaohong Ma	Nava Moran	2009		isolation	Patch-Clamp	19052153	Nicotiana	tabacum	BY-2	suspension culture
705	Kikkert et al., 1999	Tomato spotted wilt virus particle morphogenesis in plant cells	Marjolein Kikkert	Rob Goldbach	1999	Biotic	inoculation	Tomato Spotted Wilt Virus	9971812	Nicotiana	rustica		NA
706	Sarangi et al., 1992	Isolation and culture of protoplasts of pigeonpea (Cajanus cajan L.)	Bijaya Ketan Sarangi	Bijaya Ketan Sarangi	1992		isolation	NA	24201590	Cajanus	cajan		leaves
707	Ayabe et al., 1995	Regeneration of whole plants from protoplasts isolated from tissue-cultured shoot primordia of garlic (Allium sativum L.)	Masanori Ayabe	Shin-ichiro Sumi	1995		regeneration	NA	24185646	Allium	sativum	White roppen	leaves
708	Hasegawal et al., 1989	The complete sequence of soybean chlorotic mottle virus DNA and the identification of a novel promoter	A.Hasegawal	T Hibi	1989	Biotic	transfection	plasmid DNA	2602148	Nicotiana	tabacum	Xanthi	mesophyll
709	Sunter et al., 2003	Identification of a minimal sequence required for activation of the tomato golden mosaic virus coat protein promoter in protoplasts	Garry Sunter	David M. Bisaro	2003	Biotic	transfection	plasmid DNA	12573590	Nicotiana	benthamiana		suspension culture
710	Shi et al., 2012	OsDMI3 is a novel component of abscisic acid signaling in the induction of antioxidant defense in leaves of rice	Ben Shi	Mingyi Jiang	2012		H2O2 detection	NA	22869603	Oryza	sativa	Nipponbare	leaves
710	Shi et al., 2012	OsDMI3 is a novel component of abscisic acid signaling in the induction of antioxidant defense in leaves of rice	Ben Shi	Mingyi Jiang	2012		homogenized	enzyme assay	22869603	Oryza	sativa	Nipponbare	leaves
710	Shi et al., 2012	OsDMI3 is a novel component of abscisic acid signaling in the induction of antioxidant defense in leaves of rice	Ben Shi	Mingyi Jiang	2012	Biotic	transfection	plasmid DNA	22869603	Oryza	sativa	Nipponbare	leaves
710	Shi et al., 2012	OsDMI3 is a novel component of abscisic acid signaling in the induction of antioxidant defense in leaves of rice	Ben Shi	Mingyi Jiang	2012		H2O2 detection	NA	22869603	Oryza	sativa	Nipponbare	stem
710	Shi et al., 2012	OsDMI3 is a novel component of abscisic acid signaling in the induction of antioxidant defense in leaves of rice	Ben Shi	Mingyi Jiang	2012		homogenized	enzyme assay	22869603	Oryza	sativa	Nipponbare	stem
710	Shi et al., 2012	OsDMI3 is a novel component of abscisic acid signaling in the induction of antioxidant defense in leaves of rice	Ben Shi	Mingyi Jiang	2012	Biotic	transfection	plasmid DNA	22869603	Oryza	sativa	Nipponbare	stem
711	Ilan et al., 1996	External protons enhance the activity of the hyperpolarization-activated K channels in guard cell protoplasts of Vicia faba	N. Ilan	N. Moran	1996		isolation	Patch-Clamp	8929291	Vicia	faba		guard cell
712	Duan et al., 2014	CMYB1 encoding a MYB transcriptional activator is involved in abiotic stress and circadian rhythm in rice	Min Duan	Hongsheng Zhang	2014	Biotic	transfection	plasmid DNA	24977183	Oryza	sativa		NA
713	Bi et al., 2017	Overexpression of the transcription factor NF-YC9 confers abscisic acid hypersensitivity in Arabidopsis	Chao Bi	Da-Peng Zhang	2017	Biotic	transfection	plasmid DNA	28924726	Arabidopsis	thaliana	Col-0	leaves
714	Wu et al., 2012	JUNGBRUNNEN1, a reactive oxygen species-responsive NAC transcription factor, regulates longevity in Arabidopsis	Anhui Wu	Anhui Wu	2012	Biotic	transfection	plasmid DNA	22345491	Arabidopsis	thaliana		mesophyll
715	Phan et al., 2008	Overexpression of Arabidopsis sorting nexin AtSNX2b inhibits endocytic trafficking to the vacuole	Nguyen Q Phan	Diane C Bassham	2008	Biotic	transfection	plasmid DNA	19825596	Arabidopsis	thaliana		mesophyll
716	Wang et al., 2018	Influence of light intensity on chloroplast development and pigment accumulation in the wild-type and etiolated mutant plants of Anthurium andraeanum 'Sonate'	Y. Wang	Guangdong Wang	2018	Abiotic	Light	diiferent light	30047818	Anthurium	andraeanum	Sonate	leaves
717	Anderson et al., 1998	Characterization of wheatgrass-derived barley yellow dwarf virus resistance in a wheat alien chromosome substitution line	J M Anderson	J M Anderson	1998	Biotic	virus	BYDV	18944893	Thinopyrum	intermedium		mesophyll
718	Hedrich et al., 1985	A role for fructose 2,6-bisphosphate in regulating carbohydrate metabolism in guard cells	R Hedrich	R Hedrich	1985		isolation	NA	16664556	Pisum	sativum		guard cell
718	Hedrich et al., 1985	A role for fructose 2,6-bisphosphate in regulating carbohydrate metabolism in guard cells	R Hedrich	R Hedrich	1985		isolation	NA	16664556	Vicia	faba		guard cell
719	Safi et al., 2021	GARP transcription factors repress Arabidopsis nitrogen starvation response via ROS-dependent and -independent pathways	Alaeddine Safi	Gabriel Krouk	2021	Abiotic	anion	NO3_	33758916	Arabidopsis	thaliana	Col-0	roots
719	Safi et al., 2021	GARP transcription factors repress Arabidopsis nitrogen starvation response via ROS-dependent and -independent pathways	Alaeddine Safi	Gabriel Krouk	2021	Abiotic	drug	cycloheximide	33758916	Arabidopsis	thaliana	Col-0	roots
719	Safi et al., 2021	GARP transcription factors repress Arabidopsis nitrogen starvation response via ROS-dependent and -independent pathways	Alaeddine Safi	Gabriel Krouk	2021	Abiotic	drug	dexamethasone	33758916	Arabidopsis	thaliana	Col-0	roots
720	Kyozuka et al., 1988	Plant regeneration from protoplasts of indica rice: genotypic differences in culture response	J Kyozuka	K Shimamoto	1988		isolation	NA	24232400	Oryza	sativa		suspension culture
721	Kung et al., 1975	Polypeptide composition of fraction 1 protein from parasexual hybrid plants in the genus Nicotiana	S D Kung	P S Carlson	1975		fusion	Nicotiana suaveolens (+) Nicotiana tabacum	17814269	Nicotiana	tabacum	Xanthi	leaves
721	Kung et al., 1975	Polypeptide composition of fraction 1 protein from parasexual hybrid plants in the genus Nicotiana	S D Kung	P S Carlson	1975		fusion	Nicotiana glauca (+) Nicotiana langsdorffii	17814269	Nicotiana	glauca		mesophyll
721	Kung et al., 1975	Polypeptide composition of fraction 1 protein from parasexual hybrid plants in the genus Nicotiana	S D Kung	P S Carlson	1975		fusion	Nicotiana glauca (+) Nicotiana langsdorffii	17814269	Nicotiana	langsdorffii		mesophyll
721	Kung et al., 1975	Polypeptide composition of fraction 1 protein from parasexual hybrid plants in the genus Nicotiana	S D Kung	P S Carlson	1975		fusion	Nicotiana suaveolens (+) Nicotiana tabacum	17814269	Nicotiana	suaveolens		NA
722	Russell et al., 1988	Recovery of plants from leaf protoplasts of hybrid-poplar and aspen clones	Julie A. Russell	Julie A. Russell	1988		isolation	NA	24241417	Populus	tremula	Erecta	leaves
722	Russell et al., 1988	Recovery of plants from leaf protoplasts of hybrid-poplar and aspen clones	Julie A. Russell	Julie A. Russell	1988		isolation	NA	24241417	Populus	P. alba x grandidentata Michx. 'Crandon'		leaves
722	Russell et al., 1988	Recovery of plants from leaf protoplasts of hybrid-poplar and aspen clones	Julie A. Russell	Julie A. Russell	1988		isolation	NA	24241417	Populus	P. nigra 'Betulifolia' x P. trichocarpa		leaves
723	Jang et al., 1998	Molecular cloning of a novel Ca2+-binding protein that is induced by NaCl stress	H J Jang	Inhwan Hwang	1998	Biotic	transformation	plasmid DNA	9678579	Glycine	max		leaves
723	Jang et al., 1998	Molecular cloning of a novel Ca2+-binding protein that is induced by NaCl stress	H J Jang	Inhwan Hwang	1998	Biotic	transformation	plasmid DNA	9678579	Nicotiana	tabacum	BY-2	leaves
724	Fitzpatrick et al., 2001	A method for isolating a high yield of Arabidopsis chloroplasts capable of efficient import of precursor proteins	Lynda M. Fitzpatrick	Kenneth Keegstra	2001		isolation	NA	11489183	Arabidopsis	thaliana	Col-0	all plant
725	Wang et al., 2009	Ubiquitous distribution and different subcellular localization of sorbitol dehydrogenase in fruit and leaf of apple	Xiu-Ling Wang	Xin-Qi Gao	2009	Biotic	transfection	plasmid DNA	19174457	Arabidopsis	thaliana		mesophyll
726	Nantel et al., 1996	Characterization of three rice basic/leucine zipper factors, including two inhibitors of EmBP-1 DNA binding activity	André Nantel	André Nantel	1996	Biotic	transfection	plasmid DNA	8940135	Oryza	sativa		NA
727	Masuta et al., 1999	A single amino Acid change in viral genome-associated protein of potato virus y correlates with resistance breaking in 'virgin a mutant' tobacco	Chikara Masuta	Chikara Masuta	1999		inoculation	potato virus-Y	18944784	Nicotiana	tabacum	Virgin A Mutant	NA
727	Masuta et al., 1999	A single amino Acid change in viral genome-associated protein of potato virus y correlates with resistance breaking in 'virgin a mutant' tobacco	Chikara Masuta	Chikara Masuta	1999		inoculation	potato virus-Y	18944784	Nicotiana	tabacum	BY-2	NA
728	Chen et al., 2016	ZmbZIP91 regulates expression of starch synthesis-related genes by binding to ACTCAT elements in their promoters	Jiang Chen	Yubi Huang	2016	Biotic	transfection	plasmid DNA	26689855	Zea	mays	B73	leaves
729	Asada et al., 2013	Division of shape-standardized tobacco cells reveals a limit to the occurrence of single-criterion-based selection of the plane of symmetric division	Tetsuhiro Asada	Tetsuhiro Asada	2013	Abiotic	antibiotic	aphidicolin	23531846	Nicotiana	tabacum	BY-2	suspension culture
729	Asada et al., 2013	Division of shape-standardized tobacco cells reveals a limit to the occurrence of single-criterion-based selection of the plane of symmetric division	Tetsuhiro Asada	Tetsuhiro Asada	2013		embed	agarose	23531846	Nicotiana	tabacum	BY-2	suspension culture
730	Szakiel et al., 1998	The effect of inorganic pyrophosphate on the transport of oleanolic acid monoglycosides into vacuoles isolated from Calendula officinalis leaves	A Szakiel	A Szakiel	1998		isolation	vacuole	9918510	Calendula	officinalis		leaves
731	Ali et al., 2012	Heterologous expression of the yeast arsenite efflux system ACR3 improves Arabidopsis thaliana tolerance to arsenic stress	Waqar Ali	Frans J. M. Maathuis	2012	Biotic	transfection	plasmid DNA	22380876	Arabidopsis	thaliana	Col-0	NA
732	Dry et al., 2000	Regulation of tomato leaf curl viral gene expression in host tissues	Ian Dry	Ian Dry	2000	Biotic	transfection	plasmid DNA	10796019	Nicotiana	tabacum	NT-1	suspension culture
733	Sadasivam et al., 1994	Isolation and transformation of rice aleurone protoplasts	Sankaranarayana Sadasivam	Sankaranarayana Sadasivam	1994	Biotic	transformation	plasmid DNA	24193909	Oryza	sativa	M202	aleurone
734	Yamanoha et al., 1985	S-adenosylmethionine decarboxylase and spermidine synthase from chinese cabbage	B Yamanoha	S S Cohen	1985		extraction	enzyme assay	16664325	Brassica	pekinensis	Pak Choy	leaves
735	Figueroa-Varela et al., 2023	An efficient method for protoplast-mediated production of transformed castor bean (Ricinus communis) lines	Paula Figueroa-Varela	Diego Villanueva-Mejía	2023	Biotic	transformation	plasmid DNA	37415245	Ricinus	communis	VERC02	leaves
736	Outlaw et al., 1981	High Levels of Malic enzyme Activities in Vicia faba L. Epidermal Tissue	W H Outlaw	P H Brown	1981		extraction	enzyme assay	16662049	Vicia	faba		guard cell
737	Royo et al., 1996	Isolation and promoter characterization of barley gene Itr1 encoding trypsin inhibitor BTI-CMe: differential activity in wild-type and mutant lys3a endosperm	J Royo	P Carbonero	1996	Biotic	transfection	plasmid DNA	8843947	Hordeum	vulgare		endosperm
738	Mise et al., 1993	Bromovirus movement protein genes play a crucial role in host specificity	K Mise	P Ahlquist	1993	Biotic	virus	BMV	7682628	Hordeum	vulgare		all plant
739	Takatsuka et al., 2021	Identification of two tobacco genes encoding MYB3R proteins with repressor function and showing cell cycle-regulated transcript accumulation	Hirotomo Takatsuka	Masaki Ito	2021	Biotic	transfection	plasmid DNA	34393606	Nicotiana	tabacum	BY-2	suspension culture
740	Endler et al., 2006	Identification of a vacuolar sucrose transporter in barley and Arabidopsis mesophyll cells by a tonoplast proteomic approach	Anne Endler	Ulrike G. Schmidt	2006		extraction	RNA	16581873	Arabidopsis	thaliana	Col-0	leaves
741	Canut et al., 1987	Proteases of Melilotus alba mesophyll protoplasts : II. General properties and effectiveness in degradation of cytosolic and vacuolar enzymes	Hervé Canut	Hervé Canut	1987		extraction	enzyme	24233018	Melilotus	alba		mesophyll
742	Rao et al., 1990	Requirement for a viral trans-acting factor encoded by brome mosaic virus RNA-2 provides strong selection in vivo for functional recombinants	A L Rao	T C Hall	1990	Biotic	transfection	RNA	2325208	Hordeum	vulgare		NA
743	Begum et al., 1995	Somatic hybrids between Brassica juncea (L). Czern. and Diplotaxis harra (Forsk.) Boiss and the generation of backcross progenies	F Begum	S K Sen	1995		fusion	NA	24170013	Brassica	juncea		stem callus
743	Begum et al., 1995	Somatic hybrids between Brassica juncea (L). Czern. and Diplotaxis harra (Forsk.) Boiss and the generation of backcross progenies	F Begum	S K Sen	1995		fusion	NA	24170013	Diplotaxis	harra		leaves
744	Margis et al., 1993	VPg Northern-immunoblots as a means for detection of viral RNAs in protoplasts or plants infected with grapevine fanleaf nepovirus	R Margis	L Pinck	1993		inoculation	RNA	8328916	Chenopodium	quinoa		leaves
745	Derks et al., 1991	Organelle analysis of symmetric and asymmetric hybrids between Lycopersicon peruvianum and Lycopersicon esculentum	F H Derks	F H Derks	1991		fusion	NA	24221203	Lycopersicon	esculentum		suspension culture
745	Derks et al., 1991	Organelle analysis of symmetric and asymmetric hybrids between Lycopersicon peruvianum and Lycopersicon esculentum	F H Derks	F H Derks	1991		fusion	NA	24221203	Lycopersicon	peruvianum		suspension culture
746	Niu et al., 2020	Expanding the scope of CRISPR/Cas9-mediated genome editing in plants using an xCas9 and Cas9-NG hybrid	Qingfeng Niu	Zhaobo Lang	2020	Biotic	transfection	CRISPR_plasmid DNA	31702097	Arabidopsis	thaliana		leaves
747	Hans et al., 1995	Tomato ringspot nepovirus protease: characterization and cleavage site specificity	Fabienne Hans	Hélène Sanfaçon	1995	Biotic	transfection	plasmid DNA	9049338	Nicotiana	plumbaginifolia		NA
748	Wegner et al., 1994	Properties of the K+ inward rectifier in the plasma membrane of xylem parenchyma cells from barley roots: effects of TEA+, Ca2+, Ba2+ and La3+	L H Wegner	K Raschke	1994		isolation	Patch-Clamp	7707363	Hordeum	vulgare		xylem
749	Takebe et al., 1973	Fine structure of isolated mesophyll protoplasts of tobacco	I Takebe	C Matsui	1973		isolation	NA	24468842	Nicotiana	tabacum		mesophyll
750	Li et al., 2010	Mitochondrial pathway leading to programmed cell death induced by aluminum phytotoxicity in Arabidopsis	Zhe Li	Da Xing	2010	Biotic	transfection	plasmid DNA	21512328	Arabidopsis	thaliana		mesophyll
751	Asaoka et al., 2010	A progeny virus from a cucumovirus pseudorecombinant evolved to gain the ability to accumulate Its RNA-silencing suppressor leading to systemic infection in tobacco	Ryota Asaoka	Chikara Masuta	2010	Biotic	virus	TAV	20121454	Nicotiana	benthamiana		mesophyll
751	Asaoka et al., 2010	A progeny virus from a cucumovirus pseudorecombinant evolved to gain the ability to accumulate Its RNA-silencing suppressor leading to systemic infection in tobacco	Ryota Asaoka	Chikara Masuta	2010	Biotic	virus	TAV	20121454	Nicotiana	tabacum		mesophyll
752	Negrutiu et al., 1987	Hybrid genes in the analysis of transformation conditions : I. Setting up a simple method for direct gene transfer in plant protoplasts	I Negrutiu	I Potrykus	1987	Biotic	transfection	plasmid DNA	24301258	Nicotiana	tabacum		mesophyll
753	Bethke et al., 1999	Hormonally regulated programmed cell death in barley aleurone cells	PC Bethke	RL Jones	1999		isolation	DNA	10368175	Hordeum	vulgare		aleurone
754	Hanano et al., 2021	Functional involvement of caleosin/peroxygenase PdPXG4 in the accumulation of date palm leaf lipid droplets after exposure to dioxins	Abdulsamie Hanano	Denis J. Murphy	2021		extraction	enzyme	33799204	Phoenix	dactylifera	Khalas	leaves
755	Mäe et al., 2005	Internalisation of cell-penetrating peptides into tobacco protoplasts	Maarja Mäe	U¨ lo Langel	2005	Biotic	peptide	cell-penetrating peptide	15893512	Nicotiana	tabacum	Petit Havana SR1	leaves
756	Omar et al., 2018	Enhanced resistance to citrus canker in transgenic mandarin expressing Xa21 from rice	Ahmad A. Omar	Ahmad A. Omar	2018	Biotic	transformation	plasmid DNA	29446008	Citrus x nobilis	NA	W. murcott	suspension culture
757	Frigerio et al., 2001	The internal propeptide of the ricin precursor carries a sequence-specific determinant for vacuolar sorting	Lorenzo Frigerio	Lorenzo Frigerio	2001	Biotic	transfection	plasmid DNA	11351080	Arabidopsis	thaliana		suspension culture
757	Frigerio et al., 2001	The internal propeptide of the ricin precursor carries a sequence-specific determinant for vacuolar sorting	Lorenzo Frigerio	Lorenzo Frigerio	2001	Biotic	transfection	plasmid DNA	11351080	Nicotiana	tabacum	Petit Havana SR1	leaves
758	Bridgeland et al., 2023	Optimization of gene editing in cowpea through protoplast transformation and agroinfiltration by targeting the phytoene desaturase gene	Aya Bridgeland	Endang M. Septiningsih	2023	Biotic	transfection	plasmid DNA	37018323	Vigna	unguiculata		leaves
759	Monroy et al., 1988	Photocontrol of organelle and cell type specific changes in the polypeptide composition of Euglena and sorghum	Antonio F. Monroy	Steven D. Schwartzbach	1988		extraction	protein	3250879	Sorghum	bicolor	NB 9040Moench	mesophyll
760	Deeken et al., 2003	Tumour development in Arabidopsis thaliana involves the Shaker-like K+ channels AKT1 and AKT2/3	Rosalia Deeken	Rainer Hedrich	2003		isolation	Patch-Clamp	12795698	Arabidopsis	thaliana	Wassilewskija	tumours
760	Deeken et al., 2003	Tumour development in Arabidopsis thaliana involves the Shaker-like K+ channels AKT1 and AKT2/3	Rosalia Deeken	Rainer Hedrich	2003		isolation	Patch-Clamp	12795698	Arabidopsis	thaliana	Col-0	tumours
761	Karley et al., 2000	Differential ion accumulation and ion fluxes in the mesophyll and epidermis of barley	Alison J. Karley	Alison J. Karley	2000		extraction	ion	10712547	Hordeum	vulgare		leaves
761	Karley et al., 2000	Differential ion accumulation and ion fluxes in the mesophyll and epidermis of barley	Alison J. Karley	Alison J. Karley	2000		isolation	Patch-Clamp	10712547	Hordeum	vulgare		leaves
761	Karley et al., 2000	Differential ion accumulation and ion fluxes in the mesophyll and epidermis of barley	Alison J. Karley	Alison J. Karley	2000		uptake	45Ca2+	10712547	Hordeum	vulgare		leaves
762	Roosien et al., 1983	An alfalfa mosaic virus RNA 2 mutant, which does not induce a hypersensitive reaction in cowpea plants, is multiplied to a high concentration in cowpea protoplasts	Jan Roosien	Lous Van Vloten-Doting	1983	Biotic	infection	AMV	24318140	Vigna	unguiculata	California Blackeye	NA
763	Sandberg et al., 1985	Catabolism of 3-indole acetic acid in protoplasts from etiolated seedlings of scots pine (Pinus sylvestris L.)	G Sandberg	J E Hällgren	1985	Biotic	hormone	IAA	24253695	Pinus	sylvestris		hypocotyls
764	Burgess et al., 1979	Structure and association of wall fibrils produced by regenerating tobacco protoplasts	J Burgess	P J Linstead	1979		isolation	NA	24318060	Nicotiana	tabacum		leaves
765	Sun et al., 2017	Isolation and functional characterization of CsLsi1, a silicon transporter gene in Cucumis sativus	Hao Sun	Haijun Gong	2017	Biotic	transfection	plasmid DNA	27701737	Cucumis	sativus		NA
766	Olivares-Fuster et al., 2002	Green fluorescent protein as a visual marker in somatic hybridization	O Olivares-Fuster	L Navarro	2002	Biotic	transfection	plasmid DNA	12096810	Citrus	sinensis x Poncirus trifoliata		leaves
767	Kauss et al., 1989	The degrees of polymerization and N-acetylation of chitosan determine its ability to elicit callose formation in suspension cells and protoplasts of Catharanthus roseus	H. Kauss	A. Domar	1989	Abiotic	drug	chitosan	24212905	Catharanthus	roseus		suspension culture
768	Peiter et al., 2003	Sugar uptake and proton release by protoplasts from the infected zone of Vicia faba L. nodules: evidence against apoplastic sugar supply of infected cells	Edgar Peiter	Sven Schubert	2003		isolation	NA	12773525	Vicia	faba		central tissue
769	Yuen et al., 2016	Arabidopsis protein disulfide isomerase-8 is a type I endoplasmic reticulum transmembrane protein with thiol-disulfide oxidase activity	Christen Y. L. Yuen	David A. Christopher	2016	Biotic	transfection	plasmid DNA	27549196	Arabidopsis	thaliana	Col-0	leaves
770	Gaudin et al., 1995	Expression of Agrobacterium rhizogenes auxin biosynthesis genes in transgenic tobacco plants	V Gaudin	L Jouanin	1995	Biotic	transfection	plasmid DNA	7787177	Nicotiana	tabacum		mesophyll
771	Lahmy et al., 2000	A chloroplastic RNA-binding protein is a new member of the PPR family	Sylvie Lahmy	Manuel Echeverria	2000	Biotic	transfection	plasmid DNA	11034340	Nicotiana	plumbaginifolia		mesophyll
772	Takahashi et al., 1990	Location of the cis-acting auxin-responsive region in the promoter of the par gene from tobacco mesophyll protoplasts	Y Takahashi	T Nagata	1990	Biotic	transfection	plasmid DNA	2236015	Nicotiana	tabacum	Xanthi	leaves
773	Meyer et al., 2022	Efficient production of transgene-free, gene-edited carrot plants via protoplast transformation	Chandler M. Meyer	Patrick J. Krysan	2022	Biotic	transformation	plasmid DNA	35089385	Daucus	carota	Dolanka	leaves
774	Pattanaik et al., 2010	Site-directed mutagenesis and saturation mutagenesis for the functional study of transcription factors involved in plant secondary metabolite biosynthesis	Sitakanta Pattanaik	Ling Yuan	2010	Biotic	transfection	plasmid DNA	20552443	Nicotiana	tabacum	Xanthi	suspension culture
775	Hilson et al., 1990	Yeast RAS2 affects cell viability, mitotic division and transient gene expression in Nicotiana species	Pierre Hilson	Ioan Negrutiu	1990	Biotic	transfection	plasmid DNA	2102848	Nicotiana	plumbaginifolia		leaves
776	Liu et al., 2009	The MYB305 transcription factor regulates expression of nectarin genes in the ornamental tobacco floral nectary	Guangyu Liu	Robert W. Thornburg	2009	Biotic	transformation	plasmid DNA	19783761	Nicotiana	tabacum	Xanthi	leaves
777	Abel et al., 1998	Transient gene expression in protoplasts of Arabidopsis thaliana	Steffen Abel	Steffen Abel	1998	Biotic	transformation	plasmid DNA	9664427	Arabidopsis	thaliana		mesophyll
778	Siedler et al., 1991	Construction of physical maps of the Hor1 locus of two barley cultivars by pulsed field gel electrophoresis	Herbert Siedler	Andreas Graner	1991		extraction	DNA	1674583	Hordeum	vulgare	IGRI	leaves
778	Siedler et al., 1991	Construction of physical maps of the Hor1 locus of two barley cultivars by pulsed field gel electrophoresis	Herbert Siedler	Andreas Graner	1991		extraction	DNA	1674583	Hordeum	vulgare	FRANKA	leaves
779	Lee et al., 2006	Functional characterization of sequence motifs in the transit peptide of Arabidopsis small subunit of rubisco	Dong Wook Lee	Inhwan Hwang	2006		extraction	protein	16384899	Arabidopsis	thaliana		leaves
779	Lee et al., 2006	Functional characterization of sequence motifs in the transit peptide of Arabidopsis small subunit of rubisco	Dong Wook Lee	Inhwan Hwang	2006	Biotic	transformation	plasmid DNA	16384899	Arabidopsis	thaliana		leaves
780	Langridge et al., 1987	Uptake of DNA and RNA into cells mediated by electroporation	W H Langridge	A A Szalay	1987	Biotic	transfection	DNA	2448582	Daucus	carota		suspension culture
780	Langridge et al., 1987	Uptake of DNA and RNA into cells mediated by electroporation	W H Langridge	A A Szalay	1987	Biotic	transfection	RNA	2448582	Daucus	carota		suspension culture
781	Shimba et al., 1992	Cap structure of U3 small nucleolar RNA in animal and plant cells is different. gamma-Monomethyl phosphate cap structure in plant RNA	Shigeki Shimba	Ram Reddy	1992		extraction	RNA	1618872	Nicotiana	plumbaginifolia		NA
781	Shimba et al., 1992	Cap structure of U3 small nucleolar RNA in animal and plant cells is different. gamma-Monomethyl phosphate cap structure in plant RNA	Shigeki Shimba	Ram Reddy	1992	Biotic	transfection	plasmid DNA	1618872	Nicotiana	plumbaginifolia		NA
781	Shimba et al., 1992	Cap structure of U3 small nucleolar RNA in animal and plant cells is different. gamma-Monomethyl phosphate cap structure in plant RNA	Shigeki Shimba	Ram Reddy	1992		extraction	RNA	1618872	Vigna	unguiculata	California Blackeye	leaves
782	Strobel et al., 1975	Transfer of toxin susceptibility to plant protoplasts via the hemlmintosporoside binding protein of sugarcane	Gary A. Strobel	Gary A. Strobel	1975	Biotic	protein	toxin-binding protein	1169066	Nicotiana	tabacum	Xanthi	NA
782	Strobel et al., 1975	Transfer of toxin susceptibility to plant protoplasts via the hemlmintosporoside binding protein of sugarcane	Gary A. Strobel	Gary A. Strobel	1975	Abiotic	toxin	hemlmintosporoside	1169066	Nicotiana	tabacum	Xanthi	NA
782	Strobel et al., 1975	Transfer of toxin susceptibility to plant protoplasts via the hemlmintosporoside binding protein of sugarcane	Gary A. Strobel	Gary A. Strobel	1975	Abiotic	toxin	hemlmintosporoside	1169066	Saccharum	officinarum		NA
782	Strobel et al., 1975	Transfer of toxin susceptibility to plant protoplasts via the hemlmintosporoside binding protein of sugarcane	Gary A. Strobel	Gary A. Strobel	1975		uptake	[14C]-Raffinose	1169066	Saccharum	officinarum		NA
783	Wang et al., 2009	cis preferential replication of Lettuce infectious yellows virus (LIYV) RNA 1: the initial step in the asynchronous replication of the LIYV genomic RNAs	Jinbo Wang	Bryce W. Falk	2009		extraction	RNA	19181359	Nicotiana	tabacum		suspension culture
783	Wang et al., 2009	cis preferential replication of Lettuce infectious yellows virus (LIYV) RNA 1: the initial step in the asynchronous replication of the LIYV genomic RNAs	Jinbo Wang	Bryce W. Falk	2009	Biotic	inoculation	RNA transcript	19181359	Nicotiana	tabacum		suspension culture
784	Mikosch et al., 2006	Diacidic motif is required for efficient transport of the K+ channel KAT1 to the plasma membrane	Melanie Mikosch	Ulrike Homann	2006		isolation	Patch-Clamp	16950859	Vicia	faba		guard cell
785	Kim et al., 2001	A novel cold-inducible zinc finger protein from soybean, SCOF-1, enhances cold tolerance in transgenic plants	J C Kim	M J Cho	2001	Biotic	transfection	plasmid DNA	11208017	Arabidopsis	thaliana		leaves
786	Xu et al., 1993	RFLP analysis of asymmetric somatic hybrids between Solanum tuberosum and irradiated S. brevidens	Y S Xu	E Pehu	1993		fusion	NA	24193786	Solanum	brevidens		NA
786	Xu et al., 1993	RFLP analysis of asymmetric somatic hybrids between Solanum tuberosum and irradiated S. brevidens	Y S Xu	E Pehu	1993		fusion	NA	24193786	Solanum	tuberosum		NA
787	Gregory et al., 1980	Effects of Purified Helminthosporium maydis Race T Toxin on the Structure and Function of Corn Mitochondria and Protoplasts	P Gregory	V E Gracen	1980	Abiotic	toxin	Helminthosporium maydis Race T	16661459	Zea	mays		leaves
788	Slaman et al., 2023	High-throughput sgRNA testing reveals rules for Cas9 specificity and DNA repair in tomato cells	Ellen Slaman	Ruud A de Maagd	2023	Biotic	transfection	CRISPR_RNP	37346168	Solanum	lycopersicum		leaves
789	Zhou et al., 2013	Young Leaf Chlorosis 1, a chloroplast-localized gene required for chlorophyll and lutein accumulation during early leaf development in rice	Kunneng Zhou	Jianmin Wan	2013	Biotic	transfection	plasmid DNA	23053539	Oryza	sativa		NA
790	Collings et al., 1998	Plasma membrane-associated actin in bright yellow 2 tobacco cells. Evidence for interaction with microtubules	DA Collings	H Shibaoka	1998		isolation	NA	9808736	Nicotiana	tabacum		suspension culture
791	Puonti-Kaerlas et al., 1988	Improved protoplast culture and regeneration of shoots in pea (Pisum sativum L.)	Johanna Puonti-Kaerlas	Johanna Puonti-Kaerlas	1988		shoot regeneration	NA	24241757	Pisum	sativum	Vreta	leaves
791	Puonti-Kaerlas et al., 1988	Improved protoplast culture and regeneration of shoots in pea (Pisum sativum L.)	Johanna Puonti-Kaerlas	Johanna Puonti-Kaerlas	1988		shoot regeneration	NA	24241757	Pisum	sativum	Timo	leaves
791	Puonti-Kaerlas et al., 1988	Improved protoplast culture and regeneration of shoots in pea (Pisum sativum L.)	Johanna Puonti-Kaerlas	Johanna Puonti-Kaerlas	1988		shoot regeneration	NA	24241757	Pisum	sativum	Stivo	leaves
791	Puonti-Kaerlas et al., 1988	Improved protoplast culture and regeneration of shoots in pea (Pisum sativum L.)	Johanna Puonti-Kaerlas	Johanna Puonti-Kaerlas	1988		shoot regeneration	NA	24241757	Pisum	sativum	Simo	leaves
791	Puonti-Kaerlas et al., 1988	Improved protoplast culture and regeneration of shoots in pea (Pisum sativum L.)	Johanna Puonti-Kaerlas	Johanna Puonti-Kaerlas	1988		shoot regeneration	NA	24241757	Pisum	sativum	Proco	leaves
791	Puonti-Kaerlas et al., 1988	Improved protoplast culture and regeneration of shoots in pea (Pisum sativum L.)	Johanna Puonti-Kaerlas	Johanna Puonti-Kaerlas	1988		shoot regeneration	NA	24241757	Pisum	sativum	Petra	leaves
791	Puonti-Kaerlas et al., 1988	Improved protoplast culture and regeneration of shoots in pea (Pisum sativum L.)	Johanna Puonti-Kaerlas	Johanna Puonti-Kaerlas	1988		shoot regeneration	NA	24241757	Pisum	sativum	Lotta	leaves
791	Puonti-Kaerlas et al., 1988	Improved protoplast culture and regeneration of shoots in pea (Pisum sativum L.)	Johanna Puonti-Kaerlas	Johanna Puonti-Kaerlas	1988		shoot regeneration	NA	24241757	Pisum	sativum	Filby	leaves
791	Puonti-Kaerlas et al., 1988	Improved protoplast culture and regeneration of shoots in pea (Pisum sativum L.)	Johanna Puonti-Kaerlas	Johanna Puonti-Kaerlas	1988		shoot regeneration	NA	24241757	Pisum	sativum	Belman	leaves
791	Puonti-Kaerlas et al., 1988	Improved protoplast culture and regeneration of shoots in pea (Pisum sativum L.)	Johanna Puonti-Kaerlas	Johanna Puonti-Kaerlas	1988		shoot regeneration	NA	24241757	Pisum	sativum	Bello	leaves
792	Gandhi et al., 2001	Regeneration from leaf protoplasts of Arabidopsis thaliana ecotype estland	Rita Gandhi	Paramjit Khurana	2001		shoot regeneration	NA	12019766	Arabidopsis	thaliana	estland	leaves
793	Röth et al., 2017	DNA-binding and repressor function are prerequisites for the turnover of the tomato heat stress transcription factor HsfB1	Sascha Röth	Enrico Schleiff	2017	Biotic	transformation	plasmid DNA	27560701	Arabidopsis	thaliana	Col-0	mesophyll
793	Röth et al., 2017	DNA-binding and repressor function are prerequisites for the turnover of the tomato heat stress transcription factor HsfB1	Sascha Röth	Enrico Schleiff	2017	Biotic	transformation	plasmid DNA	27560701	Solanum	lycopersicum	Moneymaker	mesophyll
794	Shen et al., 2014	SnRK1 phosphorylation of AL2 delays Cabbage leaf curl virus infection in Arabidopsis	Wei Shen	Linda Hanley-Bowdoin	2014	Biotic	transfection	plasmid DNA	24990996	Nicotiana	tabacum		suspension culture
795	Tanchak et al., 1988	Ultrastructure of the partially coated reticulum and dictyosomes during endocytosis by soybean protoplasts	M.A. Tanchak	L.C. Fowke	1988		uptake	cationized ferritin	24221923	Glycine	max		suspension culture
796	Marchive et al., 2013	Over-expression of VvWRKY1 in grapevines induces expression of jasmonic acid pathway-related genes and confers higher tolerance to the downy mildew	Chloé Marchive	Virginie Lauvergeat	2013	Biotic	transfection	plasmid DNA	23342101	Vitis	vinifera	Cabernet Sauvignon	suspension culture
797	Honsbein et al., 2009	A tripartite SNARE-K+ channel complex mediates in channel-dependent K+ nutrition in Arabidopsis	Annegret Honsbein	Michael R. Blatt	2009	Abiotic	drug	KCl	19794113	Arabidopsis	thaliana		NA
798	Wang et al., 2011	Arabidopsis ovate family proteins, a novel transcriptional repressor family, control multiple aspects of plant growth and development	Shucai Wang	Shucai Wang	2011	Biotic	transfection	plasmid DNA	21886836	Arabidopsis	thaliana		mesophyll
799	Evans et al., 1972	Isolation of protoplasts from cereal leaves	P K Evans	E C Cocking	1972		isolation	NA	24481701	Avena	sativa		leaves
799	Evans et al., 1972	Isolation of protoplasts from cereal leaves	P K Evans	E C Cocking	1972		isolation	NA	24481701	Hordeum	vulgare		leaves
799	Evans et al., 1972	Isolation of protoplasts from cereal leaves	P K Evans	E C Cocking	1972		isolation	NA	24481701	Secale	cereale		leaves
799	Evans et al., 1972	Isolation of protoplasts from cereal leaves	P K Evans	E C Cocking	1972		isolation	NA	24481701	Triticum	aestivum		leaves
800	Carluccio et al., 2014	Hitching a ride on vesicles: cauliflower mosaic virus movement protein trafficking in the endomembrane system	Anna Vittoria Carluccio	Livia Stavolone	2014	Biotic	transfection	plasmid DNA	24477592	Nicotiana	benthamiana		mesophyll
801	Silver et al., 1994	Replication of barley yellow dwarf virus satellite RNA transcripts in oat protoplasts	Stanley L. Silver	W.Allen Miller	1994	Biotic	electroporation	satelite RNA	7505072	Avena	sativa		NA
802	Moreno et al., 1997	A mutation in tomato aspermy cucumovirus that abolishes cell-to-cell movement is maintained to high levels in the viral RNA population by complementation	I M Moreno	F García-Arenal	1997	Biotic	inoculation	RNA	9371573	Nicotiana	tabacum	Xanthi	leaves
803	Matile et al., 1988	Catabolites of chlorophyll in senescing barley leaves are localized in the vacuoles of mesophyll cells	P Matile	H Thomas	1988		isolation	vacuole	16594008	Hordeum	vulgare	Gerbel	mesophyll
804	Kriegs et al., 2006	Inositol 1,4,5-trisphosphate and Ran expression during simulated and real microgravity	B. Kriegs	B. Kriegs	2006	Abiotic	gravity	hypergravity	17180498	Helianthus	annuus	Albena	hypocotyls
804	Kriegs et al., 2006	Inositol 1,4,5-trisphosphate and Ran expression during simulated and real microgravity	B. Kriegs	B. Kriegs	2006	Biotic	hormone	auxin	17180498	Helianthus	annuus	Albena	hypocotyls
805	Serrano et al., 1988	Red light stimulates an electrogenic proton pump in Vicia guard cell protoplasts	E E Serrano	S Hagiwara	1988	Abiotic	Light	red light	2829187	Vicia	faba		guard cell
806	Kinoshita et al., 1993	Phosphorylation and Dephosphorylation of Guard-Cell Proteins from Vicia faba L. in Response to Light and Dark	Toshinori Kinoshita	Ken-ichiro Shimazak	1993	Abiotic	Light	red light	12231877	Vicia	faba		guard cell
806	Kinoshita et al., 1993	Phosphorylation and Dephosphorylation of Guard-Cell Proteins from Vicia faba L. in Response to Light and Dark	Toshinori Kinoshita	Ken-ichiro Shimazak	1993	Abiotic	Light	red light	12231877	Vicia	faba		mesophyll
807	Brisson et al., 1994	Function of Oxidative Cross-Linking of Cell Wall Structural Proteins in Plant Disease Resistance	Louise F. Brisson	Louise F. Brisson	1994		isolation	elicited	12244231	Glycine	max	Harosoy	suspension culture
808	Dadejová et al., 2022	Laser microirradiation as a versatile system for probing protein recruitment and protein-protein interactions at DNA lesions in plants	Martina Ne_por Dadejová	Martina Dvo_á_ková	2022	Biotic	transfection	plasmid DNA	35278223	Arabidopsis	thaliana		roots
809	Jones et al., 1990	Replication of sonchus yellow net virus in infected protoplasts	R W Jones	A O Jackson	1990	Biotic	virus	SYNV	2238470	Nicotiana	benthamiana		leaves
809	Jones et al., 1990	Replication of sonchus yellow net virus in infected protoplasts	R W Jones	A O Jackson	1990	Biotic	virus	SYNV	2238470	Nicotiana	edwardsonii		leaves
810	Narasimhulu et al., 1994	Intergeneric protoplast fusion between Brassica carinata and Camelina sativa	S B Narasimhulu	V L Chopra	1994		fusion	NA	24196248	Brassica	carinata		hypocotyls
810	Narasimhulu et al., 1994	Intergeneric protoplast fusion between Brassica carinata and Camelina sativa	S B Narasimhulu	V L Chopra	1994		fusion	NA	24196248	Camelina	sativa		mesophyll
811	Nouri-Ellouz et al., 2006	Production of potato intraspecific somatic hybrids with improved tolerance to PVY and Pythium aphanidermatum	Oumèma Nouri-Ellouz	Oumèma Nouri-Ellouz	2006		fusion	electrofusion	16904234	Solanum	tuberosum		mesophyll
812	Sakai et al., 1992	Alteration of mitochondrial genomes containing atpA genes in the sexual progeny of cybrids between Raphanus sativus cms line and Brassica napus cv. Westar	Takako Sakai	Takako Sakai	1992		fusion	NA	24201495	Brassica	napus	Westar	hypocotyls
812	Sakai et al., 1992	Alteration of mitochondrial genomes containing atpA genes in the sexual progeny of cybrids between Raphanus sativus cms line and Brassica napus cv. Westar	Takako Sakai	Takako Sakai	1992		fusion	NA	24201495	Raphanus	sativus	Kosena	leaves
813	Bandmann et al., 2012	Clathrin-independent endocytosis contributes to uptake of glucose into BY-2 protoplasts	Vera Bandmann	Ulrike Homann	2012	Abiotic	drug	ikarugamycin	22211449	Nicotiana	tabacum	BY-2	suspension culture
814	Prat et al., 1983	Genetic variability induced in Nicotiana sylvestris by protoplast culture	D. Prat	D. Prat	1983		culture	NA	24264949	Nicotiana	sylvestris		leaves
815	Scott et al., 2008	Mitochondrial morphology transition is an early indicator of subsequent cell death in Arabidopsis	Iain Scott	David C. Logan	2008	Abiotic	drug	ROS-inducing chemical	17986180	Arabidopsis	thaliana		leaves
815	Scott et al., 2008	Mitochondrial morphology transition is an early indicator of subsequent cell death in Arabidopsis	Iain Scott	David C. Logan	2008	Abiotic	Heat	45_	17986180	Arabidopsis	thaliana		leaves
816	Geisler et al., 2005	Cellular efflux of auxin catalyzed by the Arabidopsis MDR/PGP transporter AtPGP1	Markus Geisler	Angus S Murphy	2005	Biotic	hormone	3H-IAA	16212599	Arabidopsis	thaliana	Col-0	leaves
817	Wijbrand et al., 1990	Asymmetric somatic hybrids between Lycopersicon esculentum and irradiated Lycopersicon peruvianum : 1. Cytogenetics and morphology	J. Wijbrand	M Koornneef	1990		fusion	electrofusion	24220961	Lycopersicon	esculentum	Bellina	leaves
817	Wijbrand et al., 1990	Asymmetric somatic hybrids between Lycopersicon esculentum and irradiated Lycopersicon peruvianum : 1. Cytogenetics and morphology	J. Wijbrand	M Koornneef	1990		fusion	electrofusion	24220961	Lycopersicon	peruvianum		leaves
818	Rathnam et al., 1979	Photosynthetic carbon metabolism in Panicum milioides, a C3-C4 intermediate species: evidence for a limited C4 dicarboxylic acid pathway of photosynthesis	C.K.M. Rathnam	Raymond Chollet	1979		isolation	photosynthetic activity	508736	Panicum	milioides		leaves
819	Jong et al., 1995	Host-specific alterations in viral RNA accumulation and infection spread in a brome mosaic virus isolate with an expanded host range	W De Jong	P Ahlquist	1995		extraction	RNA	7853481	Hordeum	vulgare		leaves
819	Jong et al., 1995	Host-specific alterations in viral RNA accumulation and infection spread in a brome mosaic virus isolate with an expanded host range	W De Jong	P Ahlquist	1995	Biotic	inoculation	RNA transcript	7853481	Hordeum	vulgare		leaves
819	Jong et al., 1995	Host-specific alterations in viral RNA accumulation and infection spread in a brome mosaic virus isolate with an expanded host range	W De Jong	P Ahlquist	1995		extraction	RNA	7853481	Vigna	unguiculata		leaves
819	Jong et al., 1995	Host-specific alterations in viral RNA accumulation and infection spread in a brome mosaic virus isolate with an expanded host range	W De Jong	P Ahlquist	1995	Biotic	inoculation	RNA transcript	7853481	Vigna	unguiculata		leaves
820	Bringloe et al., 1998	The nucleotide sequence of satellite tobacco necrosis virus strain C and helper-assisted replication of wild-type and mutant clones of the virus	D. H. Bringloe	R H Coutts	1998	Biotic	transfection	RNA transcript	9634099	Nicotiana	clevelandii		leaves
821	Peng et al., 2013	Molecular characterization of cold-responsive basic helix-loop-helix transcription factors MabHLHs that interact with MaICE1 in banana fruit	Huan-huan Peng	Jian-ye Chen	2013	Abiotic	cold	7 °C	23955147	Nicotiana	tabacum	BY-2	suspension culture
821	Peng et al., 2013	Molecular characterization of cold-responsive basic helix-loop-helix transcription factors MabHLHs that interact with MaICE1 in banana fruit	Huan-huan Peng	Jian-ye Chen	2013	Biotic	hormone	methyl jasmonate	23955147	Nicotiana	tabacum	BY-2	suspension culture
822	Ond_ej et al., 2010	Recondensation level of repetitive sequences in the plant protoplast nucleus is limited by oxidative stress	Vladan Ond_ej	Vladan Ond_ej	2010		fluorescence in situ hybridization	telomere-associated probe	20363868	Cucumis	sativus	Marketer	leaves
822	Ond_ej et al., 2010	Recondensation level of repetitive sequences in the plant protoplast nucleus is limited by oxidative stress	Vladan Ond_ej	Vladan Ond_ej	2010		ROS measurement	H2O2	20363868	Cucumis	sativus	Marketer	leaves
823	Hodgson et al., 1984	Fusion of spinach mesophyll protoplasts with carrot root parenchyma protoplasts and the effect on spinach chloroplasts	R.A.J. Hodgson	R.J. Rose	1984		fusion	NA	23196088	Daucus	carota	Western Red	roots
823	Hodgson et al., 1984	Fusion of spinach mesophyll protoplasts with carrot root parenchyma protoplasts and the effect on spinach chloroplasts	R.A.J. Hodgson	R.J. Rose	1984		fusion	NA	23196088	Spinacia	oleracea	Hybrid 102	mesophyll
824	Tena et al., 2012	A single amino acid in the helicase domain of PMMoV-S is responsible for its enhanced accumulation in C. chinense (L(3)L(3)) plants at 32°C	Fátima Tena	Isabel García-Luque	2012	Biotic	infection	viral RNA	22377122	Capsicum	chinense		leaves
825	Ritchie et al., 2000	Abscisic acid stimulation of phospholipase D in the barley aleurone is G-protein-mediated and localized to the plasma membrane	Sian Ritchie	Simon Gilroy	2000	Biotic	hormone	abscisic acid	11027718	Hordeum	vulgare	Himalaya	grains
825	Ritchie et al., 2000	Abscisic acid stimulation of phospholipase D in the barley aleurone is G-protein-mediated and localized to the plasma membrane	Sian Ritchie	Simon Gilroy	2000	Biotic	hormone	gibberellic acid	11027718	Hordeum	vulgare	Himalaya	grains
825	Ritchie et al., 2000	Abscisic acid stimulation of phospholipase D in the barley aleurone is G-protein-mediated and localized to the plasma membrane	Sian Ritchie	Simon Gilroy	2000	Abiotic	toxin	cholera toxin	11027718	Hordeum	vulgare	Himalaya	grains
825	Ritchie et al., 2000	Abscisic acid stimulation of phospholipase D in the barley aleurone is G-protein-mediated and localized to the plasma membrane	Sian Ritchie	Simon Gilroy	2000	Abiotic	toxin	pertussis toxin	11027718	Hordeum	vulgare	Himalaya	grains
826	Ogawa et al., 2015	Evidence of capsaicin synthase activity of the Pun1-encoded protein and its role as a determinant of capsaicinoid accumulation in pepper	Kana Ogawa	Chikara Masuta	2015		extraction	Capsaicin synthase	25884984	Capsicum	annuum	Chosen	leaves
827	Deryckere et al., 2012	Low melting point agarose beads as a standard method for plantlet regeneration from protoplasts within the Cichorium genus	Dieter Deryckere	Dieter Deryckere	2012		regeneration	NA	22926032	Cichorium	intybus	sativum	leaves
827	Deryckere et al., 2012	Low melting point agarose beads as a standard method for plantlet regeneration from protoplasts within the Cichorium genus	Dieter Deryckere	Dieter Deryckere	2012		regeneration	NA	22926032	Cichorium	intybus	Pi531291	leaves
827	Deryckere et al., 2012	Low melting point agarose beads as a standard method for plantlet regeneration from protoplasts within the Cichorium genus	Dieter Deryckere	Dieter Deryckere	2012		regeneration	NA	22926032	Cichorium	endivia	latifolium	leaves
827	Deryckere et al., 2012	Low melting point agarose beads as a standard method for plantlet regeneration from protoplasts within the Cichorium genus	Dieter Deryckere	Dieter Deryckere	2012		regeneration	NA	22926032	Cichorium	endivia	endivia	leaves
827	Deryckere et al., 2012	Low melting point agarose beads as a standard method for plantlet regeneration from protoplasts within the Cichorium genus	Dieter Deryckere	Dieter Deryckere	2012		regeneration	NA	22926032	Cichorium	endivia	divaricatum	leaves
827	Deryckere et al., 2012	Low melting point agarose beads as a standard method for plantlet regeneration from protoplasts within the Cichorium genus	Dieter Deryckere	Dieter Deryckere	2012		regeneration	NA	22926032	Cichorium	endivia	crispum	leaves
827	Deryckere et al., 2012	Low melting point agarose beads as a standard method for plantlet regeneration from protoplasts within the Cichorium genus	Dieter Deryckere	Dieter Deryckere	2012		regeneration	NA	22926032	Cichorium	intybus	Ames22532	leaves
827	Deryckere et al., 2012	Low melting point agarose beads as a standard method for plantlet regeneration from protoplasts within the Cichorium genus	Dieter Deryckere	Dieter Deryckere	2012		regeneration	NA	22926032	Cichorium	intybus	Ames22531	leaves
828	Akagi et al., 1995	Genetic diagnosis of cytoplasmic male sterile cybrid plants of rice	H Akagi	T Fujimura	1995		fusion	NA	24173048	Oryza	sativa		NA
829	Shao et al., 2023	Optimization of Isolation and Transformation of Protoplasts from Uncaria rhynchophylla and Its Application to Transient Gene Expression Analysis	Yingying Shao	Qi Tang	2023	Biotic	transfection	plasmid DNA	36835049	Uncaria	rhynchophylla		leaves
830	Foster et al., 1987	Intracellular Localization of the Neurotoxin 2,4-Diaminobutyric Acid in Lathyrus sylvestris L. Leaf Tissue	J G Foster	J L Hess	1987		isolation	NA	16665360	Lathyrus	sylvestris		leaves
831	Chen et al., 2018	Phospholipase D_1-mediated phosphatidic acid change is a key determinant of desiccation-induced viability loss in seeds	Hongying Chen	Weiqi Li	2018	Abiotic	osmotic	mannitol	28152567	Arabidopsis	thaliana		mesophyll
832	Navarro-Aviñó et al., 2005	Role of a Ca2+-ATPase induced by ABA and IAA in the generation of specific Ca2+ signals	Juan P Navarro-Aviñó	Alan B Bennett	2005	Biotic	hormone	abscisic acid	15721321	Lycopersicon	esculentum		seeds
832	Navarro-Aviñó et al., 2005	Role of a Ca2+-ATPase induced by ABA and IAA in the generation of specific Ca2+ signals	Juan P Navarro-Aviñó	Alan B Bennett	2005	Biotic	hormone	IAA	15721321	Lycopersicon	esculentum		seeds
833	Shi et al., 1996	Soybean chromosome painting: a strategy for somatic cytogenetics	L Shi	P Keim	1996		isolation	chromosomes	8776877	Glycine	max		roots
834	Ilnytskyy et al., 2005	Double-strand break repair machinery is sensitive to UV radiation	Yaroslav Ilnytskyy	Igor Kovalchuk	2005	Abiotic	Light	UV-C	15588820	Nicotiana	plumbaginifolia		mesophyll
834	Ilnytskyy et al., 2005	Double-strand break repair machinery is sensitive to UV radiation	Yaroslav Ilnytskyy	Igor Kovalchuk	2005	Biotic	transfection	plasmid DNA	15588820	Nicotiana	plumbaginifolia		mesophyll
835	Sasvari et al., 2009	Inhibition of RNA recruitment and replication of an RNA virus by acridine derivatives with known anti-prion activities	Zsuzsanna Sasvari	Peter D Nagy	2009	Biotic	virus	TBSV	19823675	Nicotiana	benthamiana		callus
835	Sasvari et al., 2009	Inhibition of RNA recruitment and replication of an RNA virus by acridine derivatives with known anti-prion activities	Zsuzsanna Sasvari	Peter D Nagy	2009	Biotic	virus	TCV	19823675	Nicotiana	benthamiana		callus
835	Sasvari et al., 2009	Inhibition of RNA recruitment and replication of an RNA virus by acridine derivatives with known anti-prion activities	Zsuzsanna Sasvari	Peter D Nagy	2009	Biotic	virus	Tobacco Mosaic Virus	19823675	Nicotiana	benthamiana		callus
836	Fettke et al., 2011	Glucose-1-phosphate transport into protoplasts and chloroplasts from leaves of Arabidopsis	Joerg Fettke	Joerg Fettke	2011	Abiotic	labelling	14C	21115809	Arabidopsis	thaliana		mesophyll
837	Benz et al., 1981	Chlorophyll biosynthesis by mesophyll protoplasts and plastids from etiolated oat (Avena sativa L.) leaves	Jürgen Benz	Wolfhart Rüdiger	1981		uptake	[1-3H]geranylgeranyl diphosphate (GGPP)	24302319	Arena	sativa		leaves
838	Xu et al., 1991	Plant regeneration from protoplasts of Solanum species with potential agricultural value (S. hjertingii, S. polyadenium, S. capsicibaccatum)	Y S Xu	M G Jones	1991		isolation	regeneration	24213794	Solanum	capsicibaccatum		leaves
838	Xu et al., 1991	Plant regeneration from protoplasts of Solanum species with potential agricultural value (S. hjertingii, S. polyadenium, S. capsicibaccatum)	Y S Xu	M G Jones	1991		isolation	regeneration	24213794	Solanum	hjertingii		leaves
838	Xu et al., 1991	Plant regeneration from protoplasts of Solanum species with potential agricultural value (S. hjertingii, S. polyadenium, S. capsicibaccatum)	Y S Xu	M G Jones	1991		isolation	regeneration	24213794	Solanum	polyadenium		leaves
839	Yu et al., 2012	Characteristics of fertile somatic hybrids of G. hirsutum L. and G. trilobum generated via protoplast fusion	X. S. Yu	Y. Q. Sun	2012		fusion	electrofusion	22777361	Gossypium	hirsutum	Coker 312	suspension culture
839	Yu et al., 2012	Characteristics of fertile somatic hybrids of G. hirsutum L. and G. trilobum generated via protoplast fusion	X. S. Yu	Y. Q. Sun	2012		fusion	electrofusion	22777361	Gossypium	trilobum		suspension culture
840	McCabe et al., 1993	T-DNA-tagged chromosome 12 in donor Lycopersicon esculentum ? L. pennellii is retained in asymmetric somatic hybrids with recipient Solanum lycopersicoides	P.E McCabe	K.C. Sink	1993		fusion	[60Co]-gamma rays	24193486	Lycopersicon	esculentum x pennellii		mesophyll
840	McCabe et al., 1993	T-DNA-tagged chromosome 12 in donor Lycopersicon esculentum ? L. pennellii is retained in asymmetric somatic hybrids with recipient Solanum lycopersicoides	P.E McCabe	K.C. Sink	1993		fusion	[60Co]-gamma rays	24193486	Solanum	lycopersicoides		hypocotyls
841	Ashby et al., 2006	Tobacco mosaic virus movement protein functions as a structural microtubule-associated protein	Jamie Ashby	Manfred Heinlein	2006	Abiotic	drug	amiprofos-methyl	16912284	Nicotiana	tabacum	BY-2	suspension culture
841	Ashby et al., 2006	Tobacco mosaic virus movement protein functions as a structural microtubule-associated protein	Jamie Ashby	Manfred Heinlein	2006	Abiotic	drug	oryzalin	16912284	Nicotiana	tabacum	BY-2	suspension culture
841	Ashby et al., 2006	Tobacco mosaic virus movement protein functions as a structural microtubule-associated protein	Jamie Ashby	Manfred Heinlein	2006	Biotic	inoculation	RNA transcript	16912284	Nicotiana	tabacum	BY-2	suspension culture
842	Verchot et al., 1995	Debilitation of plant potyvirus infectivity by P1 proteinase-inactivating mutations and restoration by second-site modifications	J Verchot	J C Carrington	1995	Biotic	inoculation	RNA transcript	7853492	Nicotiana	tabacum	Xanthi	NA
843	Findlay et al., 1994	Pump and K+ inward rectifiers in the plasmalemma of wheat root protoplasts	G P Findlay	M Skerrett	1994		isolation	Patch-Clamp	8064843	Triticum	aestivum		roots
844	Philippar et al., 2004	auxin activates KAT1 and KAT2, two K+-channel genes expressed in seedlings of Arabidopsis thaliana	Katrin Philippar	Rainer Hedrich	2004		isolation	Patch-Clamp	14996216	Arabidopsis	thaliana		hypocotyls
845	Usuda et al., 1982	Influence of Varying CO(2) and Orthophosphate Concentrations on Rates of Photosynthesis, and Synthesis of Glycolate and Dihydroxyacetone Phosphate by Wheat Chloroplasts	Hideaki Usuda	G E Edwards	1982		isolation	chloroplasts	16662231	Triticum	aestivum		mesophyll
846	Han et al., 2020	Label-Free and Simultaneous Mechanical and Electrical Characterization of Single Plant Cells Using Microfluidic Impedance Flow Cytometry	Ziyu Han	Xuexin Duan	2020	Abiotic	electric	5 MHz/500 kHz	32911928	Arabidopsis	thaliana		mesophyll
846	Han et al., 2020	Label-Free and Simultaneous Mechanical and Electrical Characterization of Single Plant Cells Using Microfluidic Impedance Flow Cytometry	Ziyu Han	Xuexin Duan	2020	Abiotic	electric	5 MHz/500 kHz	32911928	Populus	trichocarpa		mesophyll
847	Virts et al., 1985	Analysis of transfer of tumor-inducing plasmids from Agrobacterium tumefaciens to Petunia protoplasts	E L Virts	S B Gelvin	1985	Biotic	bacteria	Agrobacteria	3997773	Petunia	NA		suspension culture
847	Virts et al., 1985	Analysis of transfer of tumor-inducing plasmids from Agrobacterium tumefaciens to Petunia protoplasts	E L Virts	S B Gelvin	1985	Biotic	transfection	plasmid DNA	3997773	Petunia	NA		suspension culture
848	Grosser et al., 1990	Somatic hybrid plants from sexually incompatible woody species: Citrus reticulata and Citropsis gilletiana	J.W. Grosser	J.W. Grosser	1990		fusion	polyethylene glycol method	24232779	Citropsis	gilletiana		leaves
848	Grosser et al., 1990	Somatic hybrid plants from sexually incompatible woody species: Citrus reticulata and Citropsis gilletiana	J.W. Grosser	J.W. Grosser	1990		fusion	polyethylene glycol method	24232779	Citrus	reticulata	Cleopatra mandarin	suspension culture
849	Hu et al., 2005	Nitric oxide mediates gravitropic bending in soybean roots	Xiangyang Hu	Weiming Cai	2005	Biotic	hormone	auxin	15681661	Glycine	max		roots
850	Sree Ramulu et al., 1983	Phenotypic variation and ploidy level of plants regenerated from protoplasts of tetraploid potato (Solanum tuberosum L. cv. 'Bintje')	K Sree Ramulu	S Roest	1983		regeneration	NA	24263544	Solanum	tuberosum	Bintje	shoots
851	Telengech et al., 2024	Replication of single viruses across the kingdoms, Fungi, Plantae, and Animalia	Paul Telengech	Nobuhiro Suzuki	2024	Biotic	transfection	virus	38865269	Nicotiana	benthamiana		leaves
851	Telengech et al., 2024	Replication of single viruses across the kingdoms, Fungi, Plantae, and Animalia	Paul Telengech	Nobuhiro Suzuki	2024	Biotic	transfection	virus	38865269	Nicotiana	tabacum	BY-2	suspension culture
852	Lammertyn et al., 2001	Comparative study of the O(2), CO(2) and temperature effect on respiration between "Conference" pear cell protoplasts in suspension and intact pears	J Lammertyn	J Lammertyn	2001		isolation	respiration measurement	11520865	Pyrus	communis		fruit
853	Skagen et al., 1998	Cortical microtubule reorganization in protoplasts isolated from Brassica napus hypocotyl is affected by gravity	E B Skagen	E B Skagen	1998	Abiotic	gravity	microgravity, by using horizontal clinostation	11542315	Brassica	napus		hypocotyls
854	Jumin et al., 1996	Plant regeneration via somatic embryogenesis from protoplasts of six plant species related to Citrus	Hasan Basri Jumin	Hasan Basri Jumin	1996		regeneration	NA	24178352	Atalantia	biloculari		callus
854	Jumin et al., 1996	Plant regeneration via somatic embryogenesis from protoplasts of six plant species related to Citrus	Hasan Basri Jumin	Hasan Basri Jumin	1996		regeneration	NA	24178352	Fortunella	polyandra		callus
854	Jumin et al., 1996	Plant regeneration via somatic embryogenesis from protoplasts of six plant species related to Citrus	Hasan Basri Jumin	Hasan Basri Jumin	1996		regeneration	NA	24178352	Glycosmis	pentaphylla		callus
854	Jumin et al., 1996	Plant regeneration via somatic embryogenesis from protoplasts of six plant species related to Citrus	Hasan Basri Jumin	Hasan Basri Jumin	1996		regeneration	NA	24178352	Hesperethusa	crenulata		callus
854	Jumin et al., 1996	Plant regeneration via somatic embryogenesis from protoplasts of six plant species related to Citrus	Hasan Basri Jumin	Hasan Basri Jumin	1996		regeneration	NA	24178352	Murraya	koenigii		callus
854	Jumin et al., 1996	Plant regeneration via somatic embryogenesis from protoplasts of six plant species related to Citrus	Hasan Basri Jumin	Hasan Basri Jumin	1996		regeneration	NA	24178352	Triphasia	trifolia		callus
855	Wu et al., 1996	Bidirectional uncoating of the genomic RNA of a helical virus	X Wu	J Shaw	1996	Biotic	inoculation	virus	8610154	Nicotiana	tabacum	Xanthi	leaves
856	Pfotenhauer et al., 2022	Building the Plant SynBio Toolbox through Combinatorial Analysis of DNA Regulatory Elements	Alexander C. Pfotenhauer	Scott C. Lenaghan	2022		isolation	scanning fluorometry	35901078	Nicotiana	benthamiana		leaves
857	Mattoo et al., 1977	Localization of the Ethylene-synthesizing System in Apple Tissue	A K Mattoo	M Lieberman	1977	Abiotic	drug	3H-myoinositol	16660186	Malus	domestica	Delicious	fruit
858	Yao et al., 2023	CRISPR/Cas9-based gene activation and base editing in Populus	Tao Yao	Xiaohan Yang	2023	Biotic	transfection	CRISPR_plasmid DNA	37323227	Arabidopsis	thaliana		mesophyll
858	Yao et al., 2023	CRISPR/Cas9-based gene activation and base editing in Populus	Tao Yao	Xiaohan Yang	2023	Biotic	transfection	CRISPR_plasmid DNA	37323227	Populus	tremula x alba		mesophyll
859	Delpierre et al., 1992	An extensive hairy root production precedes shoot regeneration in protoplast-derived calli of cauliflower (Brassica oleracea var. botrytis)	N Delpierre	J Boccon-Gibod	1992		isolation	regeneration	24201437	Brassica	oleracea	botrytis	mesophyll
860	Wen et al., 2015	OsHK3 is a crucial regulator of abscisic acid signaling involved in antioxidant defense in rice	Feng Wen	Mingyi Jiang	2015	Biotic	transfection	dsRNA	24912543	Oryza	sativa		leaves
860	Wen et al., 2015	OsHK3 is a crucial regulator of abscisic acid signaling involved in antioxidant defense in rice	Feng Wen	Mingyi Jiang	2015	Biotic	transfection	plasmid DNA	24912543	Oryza	sativa		leaves
860	Wen et al., 2015	OsHK3 is a crucial regulator of abscisic acid signaling involved in antioxidant defense in rice	Feng Wen	Mingyi Jiang	2015	Biotic	transfection	dsRNA	24912543	Oryza	sativa		stem
860	Wen et al., 2015	OsHK3 is a crucial regulator of abscisic acid signaling involved in antioxidant defense in rice	Feng Wen	Mingyi Jiang	2015	Biotic	transfection	plasmid DNA	24912543	Oryza	sativa		stem
861	Du et al., 2005	Plant regeneration from protoplasts isolated from embryogenic suspension cultured cells of Cinnamomum camphora L	Li Du	Manzhu Bao	2005		isolation	regeneration	15940527	Cinnamomum	camphora		suspension culture
862	Moran, 1996	Membrane-Delimited Phosphorylation Enables the Activation of the Outward-Rectifying K Channels in Motor Cell Protoplasts of Samanea saman	N. Moran	N. Moran	1996		isolation	NA	12226361	Samanea	saman		pulvinus
863	Hohenberger et al., 2011	Plant actin controls membrane permeability	Petra Hohenberger	Peter Nick	2011		isolation	Electroporation	21669183	Nicotiana	tabacum		suspension culture
864	Chen et al., 2014	Transient expression in Arabidopsis leaf mesophyll protoplast system for cell-based functional analysis of MAPK cascades signaling	Cheng-En Chen	Hsin-Hung Yeh	2014	Biotic	transfection	dsRNA	24908115	Arabidopsis	thaliana		mesophyll
865	Chen et al., 2013	A vicilin-like seed storage protein, PAP85, is involved in tobacco mosaic virus replication	Cheng-En Chen	Hsin-Hung Yeh	2013	Biotic	transfection	dsRNA	23576511	Arabidopsis	thaliana		mesophyll
866	Echeverria et al., 1988	enzyme activities associated with maize kernel amyloplasts	E Echeverria	J C Shannon	1988		extraction	enzyme	16665989	Zea	mays		endosperm
867	Szabados et al., 1980	Fusion between interphase and mitotic plant protoplasts. Induction of premature chromosome condensation	L Szabados	L Szabados	1980		fusion	NA	7379872	Oryza	sativa		suspension culture
867	Szabados et al., 1980	Fusion between interphase and mitotic plant protoplasts. Induction of premature chromosome condensation	L Szabados	L Szabados	1980		fusion	NA	7379872	Triticum	monococcum		suspension culture
868	Chen et al., 2015	A highly efficient maize nucellus protoplast system for transient gene expression and studying programmed cell death-related processes	Jiang Chen	Yubi Huang	2015	Abiotic	drug	KI-I2	25786591	Zea	mays		ears
868	Chen et al., 2015	A highly efficient maize nucellus protoplast system for transient gene expression and studying programmed cell death-related processes	Jiang Chen	Yubi Huang	2015		extraction	protein	25786591	Zea	mays		ears
868	Chen et al., 2015	A highly efficient maize nucellus protoplast system for transient gene expression and studying programmed cell death-related processes	Jiang Chen	Yubi Huang	2015		extraction	RNA	25786591	Zea	mays		ears
868	Chen et al., 2015	A highly efficient maize nucellus protoplast system for transient gene expression and studying programmed cell death-related processes	Jiang Chen	Yubi Huang	2015	Biotic	transfection	plasmid DNA	25786591	Zea	mays		ears
869	Mettler et al., 1979	Ion Transport in Isolated Protoplasts from Tobacco Suspension Cells: II. Selectivity and Kinetics	I J Mettler	R T Leonard	1979		Ion influx measurment	labeled ion	16660676	Nicotiana	glutinosa		suspension culture
870	Tricoli et al., 1986	Culture of soybean mesophyll protoplasts in alginate beads	David M. Tricoli	Mich B. Hein	1986		culture	alginate beads	24248292	Glycine	max		leaves
871	Iwai et al., 1980	Expression of nuclear and chloroplastic genes coding for fraction-1 protein in somatic hybrids of Nicotiana tabacum + rustica	Sumio Iwai	Susumu Matsuyama	1980		fusion	NA	24311162	Nicotiana	rustica		leaves
871	Iwai et al., 1980	Expression of nuclear and chloroplastic genes coding for fraction-1 protein in somatic hybrids of Nicotiana tabacum + rustica	Sumio Iwai	Susumu Matsuyama	1980		fusion	NA	24311162	Nicotiana	tabacum	BY-2	leaves
872	Qu et al., 2000	Cap-independent translational enhancement of turnip crinkle virus genomic and subgenomic RNAs	Feng Qu	T. Jack Morris	2000	Biotic	inoculation	RNA transcript	10627518	Cucumis	sativus		NA
873	Yin et al., 1990	Light-dependent pH changes in leaves of C3 plants : I. Recording pH changes in various cellular compartments by fluorescent probes	Zu-Hua Yin	Ulrich Heber	1990	Abiotic	drug	pH-indicating fluorescent dyes	24197103	Hordeum	vulgare	Gerbel	leaves
873	Yin et al., 1990	Light-dependent pH changes in leaves of C3 plants : I. Recording pH changes in various cellular compartments by fluorescent probes	Zu-Hua Yin	Ulrich Heber	1990		measure PH	NA	24197103	Hordeum	vulgare	Gerbel	leaves
874	Burgess et al., 1977	Membrane mobility and the Concanavalin A binding system of the plasmalemma of higher plant protoplasts	J. Burgess	J. Burgess	1977	Abiotic	labelling	concanavalin A	24420399	Nicotiana	tabacum		leaves
875	Grandbastien et al., 1989	Tnt1, a mobile retroviral-like transposable element of tobacco isolated by plant cell genetics	Marie-Angele Grandbastien	Albert Spielmann	1989		isolation	retrotransposon	2536143	Nicotiana	tabacum		mesophyll
876	Barfield et al., 1985	Plant regeneration from protoplasts of long term haploid suspension cultures of N. plumbaginifolia	Donna G. Barfield	Donna G. Barfield	1985		regeneration	NA	24253696	Nicotiana	plumbaginifolia		suspension culture
877	Bates et al., 1985	Electrical fusion for optimal formation of protoplast heterokaryons in Nicotiana	George W. Bates	George W. Bates	1985		fusion	electrofusion	24241046	Nicotiana	tabacum	Xanthi	mesophyll
877	Bates et al., 1985	Electrical fusion for optimal formation of protoplast heterokaryons in Nicotiana	George W. Bates	George W. Bates	1985		fusion	PEG	24241046	Nicotiana	tabacum	Xanthi	mesophyll
877	Bates et al., 1985	Electrical fusion for optimal formation of protoplast heterokaryons in Nicotiana	George W. Bates	George W. Bates	1985		fusion	electrofusion	24241046	Nicotiana	plumbaginifolia		suspension culture
877	Bates et al., 1985	Electrical fusion for optimal formation of protoplast heterokaryons in Nicotiana	George W. Bates	George W. Bates	1985		fusion	PEG	24241046	Nicotiana	plumbaginifolia		suspension culture
878	Paul et al., 1998	Permeabilized Arabidopsis protoplasts provide new insight into the chromatin structure of plant alcohol dehydrogenase genes	Anna-Lisa Paul	Robert J. Ferl	1998		Permeabilization	NA	9499576	Arabidopsis	thaliana		suspension culture
879	Choi et al., 2023	Effects of TSA, NaB, Aza in Lactuca sativa L. protoplasts and effect of TSA in Nicotiana benthamiana protoplasts on cell division and callus formation	Seung Hee Choi	Suk Weon Kim	2023	Abiotic	drug	azacytidine	36827385	Lactuca	sativa		cotyledons
879	Choi et al., 2023	Effects of TSA, NaB, Aza in Lactuca sativa L. protoplasts and effect of TSA in Nicotiana benthamiana protoplasts on cell division and callus formation	Seung Hee Choi	Suk Weon Kim	2023	Abiotic	drug	sodium butyrate	36827385	Lactuca	sativa		cotyledons
879	Choi et al., 2023	Effects of TSA, NaB, Aza in Lactuca sativa L. protoplasts and effect of TSA in Nicotiana benthamiana protoplasts on cell division and callus formation	Seung Hee Choi	Suk Weon Kim	2023	Abiotic	drug	trichostatin A	36827385	Lactuca	sativa		cotyledons
879	Choi et al., 2023	Effects of TSA, NaB, Aza in Lactuca sativa L. protoplasts and effect of TSA in Nicotiana benthamiana protoplasts on cell division and callus formation	Seung Hee Choi	Suk Weon Kim	2023	Abiotic	drug	azacytidine	36827385	Nicotiana	benthamiana		leaves
879	Choi et al., 2023	Effects of TSA, NaB, Aza in Lactuca sativa L. protoplasts and effect of TSA in Nicotiana benthamiana protoplasts on cell division and callus formation	Seung Hee Choi	Suk Weon Kim	2023	Abiotic	drug	sodium butyrate	36827385	Nicotiana	benthamiana		leaves
879	Choi et al., 2023	Effects of TSA, NaB, Aza in Lactuca sativa L. protoplasts and effect of TSA in Nicotiana benthamiana protoplasts on cell division and callus formation	Seung Hee Choi	Suk Weon Kim	2023	Abiotic	drug	trichostatin A	36827385	Nicotiana	benthamiana		leaves
880	Zakai et al., 1993	Transient gene expression of foreign genes in preheated protoplasts: stimulation of expression of transfected genes lacking heat shock elements	Nehama Zakai	Abraham Loyter	1993	Abiotic	Heat	42 °C	8467078	Petunia	hybrida		NA
881	Guri et al., 1988	Interspecific somatic hybrid plants between eggplant (Solanum melongena) and Solanum torvum	A Guri	K C Sink	1988		fusion	PEG/DMSO	24232265	Solanum	melongena	Black Beauty	mesophyll
881	Guri et al., 1988	Interspecific somatic hybrid plants between eggplant (Solanum melongena) and Solanum torvum	A Guri	K C Sink	1988		fusion	PEG/DMSO	24232265	Solanum	torvum		mesophyll
882	ASAMI et al., 1985	Translocation of photosynthates into vacuoles in spinach leaf protoplasts	SuMIo ASAMI	MIKIo NISHIMURA	1985	Abiotic	labelling	14C	16664172	Spinacia	oleracea		mesophyll
883	Hussain et al., 1987	Replication of cauliflower mosaic virus DNA in leaves and suspension culture protoplasts of cotton	M M Hussain	E D Mitchell	1987	Biotic	virus	CaMV	16665300	Gossypium	hirsutum		suspension culture
884	van der Rest et al., 2002	Glycerophosphocholine metabolism in higher plant cells. Evidence of a new glyceryl-phosphodiester phosphodiesterase	Benoît van der Rest	Roland Douce	2002		isolation	vacuole	12226504	Daucus	carota		suspension culture
885	Jones et al., 1990	Defective-interfering RNAs and elevated temperatures inhibit replication of tomato bushy stunt virus in inoculated protoplasts	R W Jones	T J Morris	1990	Biotic	virus	TBSV	2345965	Nicotiana	benthamiana		mesophyll
886	Rengel et al., 1992	Mechanism of aluminum inhibition of net ca uptake by amaranthus protoplasts	Zdenko Rengel	Zdenko Rengel	1992	Abiotic	Ca2+	NA	16668688	Amaranthus	tricolor		leaves
887	Divéki et al., 2004	The necrotic pathotype of the cucumber mosaic virus (CMV) ns strain is solely determined by amino acid 461 of the 1a protein	Zoltán Divéki	Ervin Balázs	2004	Biotic	virus	CMV	15305604	Nicotiana	clevelandii		leaves
888	Maccarrone et al., 2000	Early activation of lipoxygenase in lentil (Lens culinaris) root protoplasts by oxidative stress induces programmed cell death	Mauro Maccarrone	Alessandro Finazzi-Agrò	2000	Abiotic	drug	13-hydro(pero)xyoctadecadienoic acid	10931190	Lens	culinaris		roots
888	Maccarrone et al., 2000	Early activation of lipoxygenase in lentil (Lens culinaris) root protoplasts by oxidative stress induces programmed cell death	Mauro Maccarrone	Alessandro Finazzi-Agrò	2000	Abiotic	drug	9-hydro(pero)xyoctadecadienoic acid	10931190	Lens	culinaris		roots
888	Maccarrone et al., 2000	Early activation of lipoxygenase in lentil (Lens culinaris) root protoplasts by oxidative stress induces programmed cell death	Mauro Maccarrone	Alessandro Finazzi-Agrò	2000	Abiotic	drug	H2O2	10931190	Lens	culinaris		roots
888	Maccarrone et al., 2000	Early activation of lipoxygenase in lentil (Lens culinaris) root protoplasts by oxidative stress induces programmed cell death	Mauro Maccarrone	Alessandro Finazzi-Agrò	2000	Abiotic	drug	tert-butyl hydroperoxide	10931190	Lens	culinaris		roots
888	Maccarrone et al., 2000	Early activation of lipoxygenase in lentil (Lens culinaris) root protoplasts by oxidative stress induces programmed cell death	Mauro Maccarrone	Alessandro Finazzi-Agrò	2000		isolation	RNA	10931190	Lens	culinaris		roots
888	Maccarrone et al., 2000	Early activation of lipoxygenase in lentil (Lens culinaris) root protoplasts by oxidative stress induces programmed cell death	Mauro Maccarrone	Alessandro Finazzi-Agrò	2000		lipoxygenase activity	NA	10931190	Lens	culinaris		roots
889	Kinoshita et al., 2001	Analysis of the phosphorylation level in guard-cell plasma membrane H+-ATPase in response to fusicoccin	T Kinoshita	K Shimazaki	2001	Abiotic	drug	fusicoccin	11333314	Vicia	faba	Ryosai Issun	guard cell
889	Kinoshita et al., 2001	Analysis of the phosphorylation level in guard-cell plasma membrane H+-ATPase in response to fusicoccin	T Kinoshita	K Shimazaki	2001		labelling	32P	11333314	Vicia	faba	Ryosai Issun	guard cell
890	Bonnema et al., 1992	Non-random inheritance of organellar genomes in symmetric and asymmetric somatic hybrids between Lycopersicon esculentum and L. pennellii	A. B. Bonnema	M A O'Connell	1992	Abiotic	drug	60Co	24203205	Lycopersicon	esculentum	UC82B	leaves
890	Bonnema et al., 1992	Non-random inheritance of organellar genomes in symmetric and asymmetric somatic hybrids between Lycopersicon esculentum and L. pennellii	A. B. Bonnema	M A O'Connell	1992		fusion	NA	24203205	Lycopersicon	esculentum	UC82B	leaves
890	Bonnema et al., 1992	Non-random inheritance of organellar genomes in symmetric and asymmetric somatic hybrids between Lycopersicon esculentum and L. pennellii	A. B. Bonnema	M A O'Connell	1992	Abiotic	drug	60Co	24203205	Lycopersicon	pennellii		suspension culture
890	Bonnema et al., 1992	Non-random inheritance of organellar genomes in symmetric and asymmetric somatic hybrids between Lycopersicon esculentum and L. pennellii	A. B. Bonnema	M A O'Connell	1992		fusion	NA	24203205	Lycopersicon	pennellii		suspension culture
891	Stevens et al., 2007	Production of a full-length infectious GFP-tagged cDNA clone of Beet mild yellowing virus for the study of plant-polerovirus interactions	Mark Stevens	Mark Stevens	2007	Biotic	inoculation	RNA transcript	17143725	Arabidopsis	thaliana	Columbia 4	leaves
892	Zhong et al., 2006	Tertiary structural and functional analyses of a viroid RNA motif by isostericity matrix and mutagenesis reveal its essential role in replication	Xuehua Zhong	Biao Ding	2006	Biotic	inoculation	RNA transcript	16912306	Nicotiana	benthamiana		suspension culture
893	Wardrop et al., 1997	Changes in cell biochemistry in response to culture of protoplasts with oxygenated perfluorocarbon	J Wardrop	K C. Lowe	1997	Abiotic	drug	perfluorodecalin	9352063	Salpiglossis	sinuata		suspension culture
893	Wardrop et al., 1997	Changes in cell biochemistry in response to culture of protoplasts with oxygenated perfluorocarbon	J Wardrop	K C. Lowe	1997		Superoxide dismutase assay	NA	9352063	Salpiglossis	sinuata		suspension culture
894	Wei et al., 1990	Regeneration of fertile plants from embryogenic suspension culture protoplasts of Sorghum vulgare	Zhi-ming Wei	Zhi-hong Xu	1990		regeneration	NA	24226378	Sorghum	vulgare	Yi-liang No 7	suspension culture
894	Wei et al., 1990	Regeneration of fertile plants from embryogenic suspension culture protoplasts of Sorghum vulgare	Zhi-ming Wei	Zhi-hong Xu	1990		regeneration	NA	24226378	Sorghum	vulgare	Jin-za No 12	suspension culture
895	Bonnema et al., 1991	Tomato cybrids with mitochondrial DNA from Lycopersicon pennelli	A.B. Bonnema	M.A. O'Connell	1991	Abiotic	drug	60Co	24221263	Lycopersicon	pennellii	LA 716	leaves
895	Bonnema et al., 1991	Tomato cybrids with mitochondrial DNA from Lycopersicon pennelli	A.B. Bonnema	M.A. O'Connell	1991	Abiotic	drug	iodoacetamide	24221263	Lycopersicon	esculentum	UC82	leaves
895	Bonnema et al., 1991	Tomato cybrids with mitochondrial DNA from Lycopersicon pennelli	A.B. Bonnema	M.A. O'Connell	1991		fusion	NA	24221263	Lycopersicon	esculentum	UC82	leaves
895	Bonnema et al., 1991	Tomato cybrids with mitochondrial DNA from Lycopersicon pennelli	A.B. Bonnema	M.A. O'Connell	1991		fusion	NA	24221263	Lycopersicon	pennellii	LA 716	leaves
896	Isshiki et al., 2001	Nonsense-mediated decay of mutant waxy mRNA in rice	Masayuki Isshiki	Ko Shimamoto	2001	Abiotic	RNA decay measurement	actinomycin D	11244118	Oryza	sativa	Musashimochi	NA
896	Isshiki et al., 2001	Nonsense-mediated decay of mutant waxy mRNA in rice	Masayuki Isshiki	Ko Shimamoto	2001	Abiotic	RNA decay measurement	actinomycin D	11244118	Oryza	sativa	Kinmaze	NA
896	Isshiki et al., 2001	Nonsense-mediated decay of mutant waxy mRNA in rice	Masayuki Isshiki	Ko Shimamoto	2001	Biotic	transformation	plasmid DNA	11244118	Oryza	sativa	Musashimochi	NA
896	Isshiki et al., 2001	Nonsense-mediated decay of mutant waxy mRNA in rice	Masayuki Isshiki	Ko Shimamoto	2001	Biotic	transformation	plasmid DNA	11244118	Oryza	sativa	Kinmaze	NA
897	Scheurich et al., 1980	Immobilisation and mechanical, support of individual protoplasts	Peter Scheurich	Joachim Klein	1980	Abiotic	drug	Sodium alginate	7388027	Vicia	faba		mesophyll
897	Scheurich et al., 1980	Immobilisation and mechanical, support of individual protoplasts	Peter Scheurich	Joachim Klein	1980	Abiotic	stress	osmolarity	7388027	Vicia	faba		mesophyll
898	Pierre et al., 1992	Regulatory phosphorylation of phosphoenolpyruvate carboxylase in protoplasts from Sorghum mesophyll cells and the role of pH and Ca2+ as possible components of the light-transduction pathway	J N Pierre	P Gadal	1992	Abiotic	labelling	32P	1459134	Sorghum	vulgare	Tamaran	mesophyll
899	Koike et al., 1977	Infection of cowpea mesophyll protoplasts with cucumber mosaic virus	M Koike	K Yora	1977	Biotic	virus	CPMV	929986	Vigna	unguiculata		mesophyll
900	Pfanz et al., 1987	Flux of SO(2) into Leaf Cells and Cellular Acidification by SO(2)	H Pfanz	U Heber	1987	Abiotic	labelling	14C	16665833	Hordeum	vulgare		mesophyll
901	Lee et al., 2023	Trade-off between local replication and long-distance dissemination during experimental evolution of a satellite RNA	Shu-Chuan Lee	Na-Sheng Lin	2023	Biotic	transfection	satelite RNA	37601360	Nicotiana	benthamiana		mesophyll
902	Demmig et al., 1983	Photosynthetic characteristics of chloroplasts isolated fromMesembryanthemum crystallinum L., a halophilic plant capable of Crassulacean acid metabolism	Barbara Demmig	Klaus Winter	1983		isolation	chloroplasts	24258088	Mesembryanthemum	crystallinum		leaves
903	Haviv et al., 2012	The ORF3-encoded proteins of vitiviruses GVA and GVB induce tubule-like and punctate structures during virus infection and localize to the plasmodesmata	Sabrina Haviv	Munir Mawassi	2012	Abiotic	drug	cytochalasin D	22051060	Nicotiana	benthamiana		mesophyll
903	Haviv et al., 2012	The ORF3-encoded proteins of vitiviruses GVA and GVB induce tubule-like and punctate structures during virus infection and localize to the plasmodesmata	Sabrina Haviv	Munir Mawassi	2012	Abiotic	drug	oryzalin	22051060	Nicotiana	benthamiana		mesophyll
903	Haviv et al., 2012	The ORF3-encoded proteins of vitiviruses GVA and GVB induce tubule-like and punctate structures during virus infection and localize to the plasmodesmata	Sabrina Haviv	Munir Mawassi	2012	Biotic	inoculation	viral RNA	22051060	Nicotiana	benthamiana		mesophyll
903	Haviv et al., 2012	The ORF3-encoded proteins of vitiviruses GVA and GVB induce tubule-like and punctate structures during virus infection and localize to the plasmodesmata	Sabrina Haviv	Munir Mawassi	2012	Biotic	inoculation	viral RNA	22051060	Vitis	vinifera		mesophyll
904	Shahin et al., 1985	Totipotency of tomato protoplasts	E A Shahin	E A Shahin	1985		regeneration	NA	24253814	Lycopersicon	esculentum	UC82	cotyledons
904	Shahin et al., 1985	Totipotency of tomato protoplasts	E A Shahin	E A Shahin	1985		regeneration	NA	24253814	Lycopersicon	esculentum	Red Ace	cotyledons
904	Shahin et al., 1985	Totipotency of tomato protoplasts	E A Shahin	E A Shahin	1985		regeneration	NA	24253814	Lycopersicon	esculentum	Heinz 733	cotyledons
904	Shahin et al., 1985	Totipotency of tomato protoplasts	E A Shahin	E A Shahin	1985		regeneration	NA	24253814	Lycopersicon	esculentum	Heinz 2152	cotyledons
904	Shahin et al., 1985	Totipotency of tomato protoplasts	E A Shahin	E A Shahin	1985		regeneration	NA	24253814	Lycopersicon	esculentum	VFNT-Cherry	leaves
904	Shahin et al., 1985	Totipotency of tomato protoplasts	E A Shahin	E A Shahin	1985		regeneration	NA	24253814	Lycopersicon	esculentum	UC82	leaves
904	Shahin et al., 1985	Totipotency of tomato protoplasts	E A Shahin	E A Shahin	1985		regeneration	NA	24253814	Lycopersicon	esculentum	San Marzano	leaves
904	Shahin et al., 1985	Totipotency of tomato protoplasts	E A Shahin	E A Shahin	1985		regeneration	NA	24253814	Lycopersicon	esculentum	Roma	leaves
904	Shahin et al., 1985	Totipotency of tomato protoplasts	E A Shahin	E A Shahin	1985		regeneration	NA	24253814	Lycopersicon	esculentum	Red Cherry	leaves
904	Shahin et al., 1985	Totipotency of tomato protoplasts	E A Shahin	E A Shahin	1985		regeneration	NA	24253814	Lycopersicon	esculentum	Manapal	leaves
904	Shahin et al., 1985	Totipotency of tomato protoplasts	E A Shahin	E A Shahin	1985		regeneration	NA	24253814	Lycopersicon	esculentum	Improved Pearson	leaves
904	Shahin et al., 1985	Totipotency of tomato protoplasts	E A Shahin	E A Shahin	1985		regeneration	NA	24253814	Lycopersicon	esculentum	Floradade	leaves
904	Shahin et al., 1985	Totipotency of tomato protoplasts	E A Shahin	E A Shahin	1985		regeneration	NA	24253814	Lycopersicon	esculentum	Cocktail Cherry	leaves
904	Shahin et al., 1985	Totipotency of tomato protoplasts	E A Shahin	E A Shahin	1985		regeneration	NA	24253814	Lycopersicon	esculentum	Beefsteak	leaves
904	Shahin et al., 1985	Totipotency of tomato protoplasts	E A Shahin	E A Shahin	1985		regeneration	NA	24253814	Lycopersicon	esculentum	VF-36	stem
905	Medgyesy et al., 1985	Interspecific chloroplast recombination in a Nicotiana somatic hybrid	P Medgyesy	P Maliga	1985		fusion	NA	16593619	Nicotiana	tabacum	Petit Havana SR1	mesophyll
905	Medgyesy et al., 1985	Interspecific chloroplast recombination in a Nicotiana somatic hybrid	P Medgyesy	P Maliga	1985		fusion	NA	16593619	Nicotiana	plumbaginifolia	LR400	mesophyll
906	Joshi et al., 1988	A centrifugation method for separation of plant viral genomic and subgenomic RNAs	Sadhna Joshi	Sadhna Joshi	1988	Biotic	infection	RNA	3181424	Nicotiana	tabacum	Carlson	NA
907	Passmore et al., 1993	Beet western yellows virus-associated RNA: an independently replicating RNA that stimulates virus accumulation	B K Passmore	B W Falk	1993	Biotic	electroporation	RNA transcript	8234272	Nicotiana	tabacum	Xanthi	suspension culture
907	Passmore et al., 1993	Beet western yellows virus-associated RNA: an independently replicating RNA that stimulates virus accumulation	B K Passmore	B W Falk	1993	Biotic	electroporation	virion RNA	8234272	Nicotiana	tabacum	Xanthi	suspension culture
908	Shang et al., 2005	Ca2+ influx into lily pollen grains through a hyperpolarization-activated Ca2+-permeable channel which can be regulated by extracellular CaM	Zhong-lin Shang	Da-ye Sun	2005		isolation	Patch-Clamp	15695439	Lilium	davidii		pollen
909	Yusibov et al., 1998	Functional significance of three basic N-terminal amino acids of alfalfa mosaic virus coat protein	V Yusibov	L S Loesch-Fries	1998	Biotic	virus	AMV	9501033	Nicotiana	tabacum		mesophyll
910	Xu et al., 1993	Production of asymmetric hybrids between Solanum tuberosum and irradiated S. brevidens	Y S Xu	E Pehu	1993		fusion	NA	24196043	Solanum	brevidens		suspension culture
910	Xu et al., 1993	Production of asymmetric hybrids between Solanum tuberosum and irradiated S. brevidens	Y S Xu	E Pehu	1993		fusion	NA	24196043	Solanum	tuberosum		suspension culture
911	Ochatt et al., 1990	Plant regeneration from root callus protoplasts of sour cherry (Prunus cerasus L.)	S J Ochatt	S J Ochatt	1990		regeneration	NA	24226824	Prunus	cerasus		callus
912	Beier et al., 1984	The molecular basis for the differential translation of TMV RNA in tobacco protoplasts and wheat germ extracts	H Beier	H D Sickinger	1984	Biotic	virus	Tobacco Mosaic Virus	16453524	Nicotiana	tabacum		mesophyll
913	Tabaeizadeh et al., 1986	Somatic hybridization in the Gramineae: Saccharum officinarum L. (sugarcane) and Pennisetum americanum (L.) K. Schum. (pearl millet)	Z Tabaeizadeh	I K Vasil	1986		fusion	NA	16593739	Pennisetum	americanum		suspension culture
913	Tabaeizadeh et al., 1986	Somatic hybridization in the Gramineae: Saccharum officinarum L. (sugarcane) and Pennisetum americanum (L.) K. Schum. (pearl millet)	Z Tabaeizadeh	I K Vasil	1986		fusion	NA	16593739	Saccharum	officinarum		suspension culture
914	Jewer et al., 1982	Stomatal responses of Argenteum - a mutant of Pisum sativum L. with readily detachable leaf epidermis	P C Jewer	J Shaw	1982	Biotic	hormone	abscisic acid	24271668	Pisum	sativum		guard cell
915	Yamagishi et al., 2003	Somatic hybrids between Arabidopsis thaliana and cytoplasmic male-sterile radish (Raphanus sativus)	H Yamagishi	K Glimelius	2003		fusion	NA	12827437	Arabidopsis	thaliana		hypocotyls
915	Yamagishi et al., 2003	Somatic hybrids between Arabidopsis thaliana and cytoplasmic male-sterile radish (Raphanus sativus)	H Yamagishi	K Glimelius	2003		fusion	NA	12827437	Raphanus	sativus		hypocotyls
916	Schepetilnikov et al., 2013	TOR and S6K1 promote translation reinitiation of uORF-containing mRNAs via phosphorylation of eIF3h	Mikhail Schepetilnikov	Lyubov A Ryabova	2013	Abiotic	drug	Torin-1	23524850	Arabidopsis	thaliana	Col-0	mesophyll
916	Schepetilnikov et al., 2013	TOR and S6K1 promote translation reinitiation of uORF-containing mRNAs via phosphorylation of eIF3h	Mikhail Schepetilnikov	Lyubov A Ryabova	2013	Biotic	hormone	NAA	23524850	Arabidopsis	thaliana	Col-0	mesophyll
916	Schepetilnikov et al., 2013	TOR and S6K1 promote translation reinitiation of uORF-containing mRNAs via phosphorylation of eIF3h	Mikhail Schepetilnikov	Lyubov A Ryabova	2013		isolation	Polyribosome	23524850	Arabidopsis	thaliana	Col-0	mesophyll
916	Schepetilnikov et al., 2013	TOR and S6K1 promote translation reinitiation of uORF-containing mRNAs via phosphorylation of eIF3h	Mikhail Schepetilnikov	Lyubov A Ryabova	2013	Biotic	transfection	plasmid DNA	23524850	Arabidopsis	thaliana	Col-0	mesophyll
917	Fukumoto et al., 2005	Atomic force microscopy and laser confocal scanning microscopy analysis of callose fibers developed from protoplasts of embryogenic cells of a conifer	Takeshi Fukumoto	Hamako Sasamoto	2005		isolation	Purification of fibers	16034590	Larix	leptolepis		embryogenic cells
918	Navarro et al., 1999	Complexes containing both polarity strands of avocado sunblotch viroid: identification in chloroplasts and characterization	J A Navarro	R Flores	1999	Biotic	virus	ASBVd	9887320	Persea	americana		leaves
919	Yao et al., 2017	VpPUB24, a novel gene from Chinese grapevine, Vitis pseudoreticulata, targets VpICE1 to enhance cold tolerance	Wenkong Yao	Yuejin Wang	2017	Abiotic	cold	4 °C	28486617	Vitis	amurensis		leaves
919	Yao et al., 2017	VpPUB24, a novel gene from Chinese grapevine, Vitis pseudoreticulata, targets VpICE1 to enhance cold tolerance	Wenkong Yao	Yuejin Wang	2017	Abiotic	cold	4 °C	28486617	Vitis	pseudoreticulata		leaves
919	Yao et al., 2017	VpPUB24, a novel gene from Chinese grapevine, Vitis pseudoreticulata, targets VpICE1 to enhance cold tolerance	Wenkong Yao	Yuejin Wang	2017	Abiotic	cold	4 °C	28486617	Vitis	vinifera		leaves
919	Yao et al., 2017	VpPUB24, a novel gene from Chinese grapevine, Vitis pseudoreticulata, targets VpICE1 to enhance cold tolerance	Wenkong Yao	Yuejin Wang	2017	Biotic	transfection	plasmid DNA	28486617	Vitis	amurensis		leaves
919	Yao et al., 2017	VpPUB24, a novel gene from Chinese grapevine, Vitis pseudoreticulata, targets VpICE1 to enhance cold tolerance	Wenkong Yao	Yuejin Wang	2017	Biotic	transfection	plasmid DNA	28486617	Vitis	pseudoreticulata		leaves
919	Yao et al., 2017	VpPUB24, a novel gene from Chinese grapevine, Vitis pseudoreticulata, targets VpICE1 to enhance cold tolerance	Wenkong Yao	Yuejin Wang	2017	Biotic	transfection	plasmid DNA	28486617	Vitis	vinifera		leaves
920	Dwivedi et al., 2004	Modulation of osmotic stress effects on photosynthesis and respiration by temperature in mesophyll protoplast of pea	Padmanabh Dwivedi	Padmanabh Dwivedi	2004	Abiotic	osmotic	sorbitol	15623232	Pisum	sativum		mesophyll
921	Serag et al., 2011	Trafficking and subcellular localization of multiwalled carbon nanotubes in plant cells	Maged F. Serag	Yoshinobu Baba	2011	Abiotic	drug	MWCNTs labeled with fluorescein isothiocynate	21141871	Catharanthus	roseus		suspension culture
921	Serag et al., 2011	Trafficking and subcellular localization of multiwalled carbon nanotubes in plant cells	Maged F. Serag	Yoshinobu Baba	2011	Abiotic	dye	FM4-64	21141871	Catharanthus	roseus		suspension culture
922	Giacomelli et al., 2023	Simultaneous editing of two DMR6 genes in grapevine results in reduced susceptibility to downy mildew	Lisa Giacomelli	Lisa Giacomelli	2023	Biotic	transfection	CRISPR_RNP	37692430	Vitis	vinifera		callus
923	Chapma et al., 1992	Potato virus X as a vector for gene expression in plants	Sean Chapma	David Baulcombe	1992		isolation	RNA	1344890	Nicotiana	tabacum		leaves
924	Eriksson et al., 1969	Nuclear division in isolated protoplasts from cells of higher plants grown in vitro	T Eriksson	K Jonasson	1969		isolation	NA	24504354	Haplopappus	gracilis		suspension culture
925	Wang et al., 2018	Mechanism Enhancing Arabidopsis Resistance to Cadmium: The Role of NRT1.5 and Proton Pump	Tao Wang	Zhenhua Zhang	2018		isolation	NA	30619437	Arabidopsis	thaliana		roots
926	Tan et al., 2011	Differential histone modification and protein expression associated with cell wall removal and regeneration in rice (Oryza sativa)	Feng Tan	Zhaohua Peng	2011		isolation	NA	20958091	Oryza	sativa		suspension culture
927	Holbrook et al., 1985	Induction of efficient cell division in alfalfa protoplasts	Larry A. Holbrook	Brian L. Miki	1985		culture	agarose	24253975	Medicago	sativa	Rambler	suspension culture
927	Holbrook et al., 1985	Induction of efficient cell division in alfalfa protoplasts	Larry A. Holbrook	Brian L. Miki	1985	Abiotic	dye	calcafluor	24253975	Medicago	sativa	Rambler	suspension culture
927	Holbrook et al., 1985	Induction of efficient cell division in alfalfa protoplasts	Larry A. Holbrook	Brian L. Miki	1985	Abiotic	dye	Hoechst 33258	24253975	Medicago	sativa	Rambler	suspension culture
927	Holbrook et al., 1985	Induction of efficient cell division in alfalfa protoplasts	Larry A. Holbrook	Brian L. Miki	1985	Abiotic	labelling	[3H]-thymidine	24253975	Medicago	sativa	Rambler	suspension culture
928	van der Wilden et al., 1983	Cell Walls of Phaseolus vulgaris Leaves Contain the Azocoll-Digesting Proteinase	W van der Wilden	M J Chrispeels	1983		enzyme	NA	16663261	Phaseolus	vulgaris	Greensleeves	leaves
929	Allen et al., 1999	Arabidopsis abi1-1 and abi2-1 phosphatase mutations reduce abscisic acid-induced cytoplasmic calcium rises in guard cells	Gethyn J. Allen	Gethyn J. Allen	1999	Abiotic	drug	CaCl2	10488243	Arabidopsis	thaliana		leaves
929	Allen et al., 1999	Arabidopsis abi1-1 and abi2-1 phosphatase mutations reduce abscisic acid-induced cytoplasmic calcium rises in guard cells	Gethyn J. Allen	Gethyn J. Allen	1999	Abiotic	drug	K-252a	10488243	Arabidopsis	thaliana		leaves
929	Allen et al., 1999	Arabidopsis abi1-1 and abi2-1 phosphatase mutations reduce abscisic acid-induced cytoplasmic calcium rises in guard cells	Gethyn J. Allen	Gethyn J. Allen	1999	Abiotic	drug	staurosporine	10488243	Arabidopsis	thaliana		leaves
929	Allen et al., 1999	Arabidopsis abi1-1 and abi2-1 phosphatase mutations reduce abscisic acid-induced cytoplasmic calcium rises in guard cells	Gethyn J. Allen	Gethyn J. Allen	1999		isolation	Patch-Clamp	10488243	Arabidopsis	thaliana		leaves
930	Inokuma et al., 1996	Plant regeneration from protoplasts of Japanese lawngrass	Chie Inokuma	Seiji Kaneko	1996	Biotic	hormone	2,4-D	24178161	Zoysia	japonica		embryogenic callus
930	Inokuma et al., 1996	Plant regeneration from protoplasts of Japanese lawngrass	Chie Inokuma	Seiji Kaneko	1996		regeneration	NA	24178161	Zoysia	japonica		embryogenic callus
931	Pyle et al., 2017	Complete nucleotide sequences and virion particle association of two satellite RNAs of panicum mosaic virus	Jesse D. Pyle	Karen-Beth G. Scholthof	2017	Biotic	transfection	RNA transcript	28673868	Pennisetum	glaucum		leaves
932	Mireau et al., 1996	The same Arabidopsis gene encodes both cytosolic and mitochondrial alanyl-tRNA synthetases	Hakim Mireau	lan D. Small	1996	Biotic	electroporation	plasmid DNA	8672889	Nicotiana	tabacum	Xanthi	leaves
932	Mireau et al., 1996	The same Arabidopsis gene encodes both cytosolic and mitochondrial alanyl-tRNA synthetases	Hakim Mireau	lan D. Small	1996		extraction	protein	8672889	Nicotiana	tabacum	Xanthi	leaves
932	Mireau et al., 1996	The same Arabidopsis gene encodes both cytosolic and mitochondrial alanyl-tRNA synthetases	Hakim Mireau	lan D. Small	1996		isolation	mitochondria	8672889	Nicotiana	tabacum	Xanthi	leaves
933	Koster et al., 2003	Changing desiccation tolerance of pea embryo protoplasts during germination	Karen L Koster	Karen L Koster	2003	Abiotic	dry	air	12730264	Pisum	sativum		embryo
934	Zilkah et al., 1980	Multistage disruption of protoplasts by dikegulac	S Zilkah	J Gressel	1980	Abiotic	drug	Dikegulac	24311074	Nicotiana	tabacum	Xanthi	leaves
935	Lee et al., 2023	A streamlined guide RNA screening system for genome editing in Sorghum bicolor	Jeong Sun Lee	Beum-Chang Kang	2023	Biotic	transfection	CRISPR_plasmid DNA	37633915	Sorghum	bicolor		leaves
935	Lee et al., 2023	A streamlined guide RNA screening system for genome editing in Sorghum bicolor	Jeong Sun Lee	Beum-Chang Kang	2023	Biotic	transfection	CRISPR_RNP	37633915	Sorghum	bicolor		leaves
936	Ellis et al., 1983	Nuclear DNA content and the control of chloroplast replication in wheat leaves	J R Ellis	R M Leech	1983		isolation	Nuclei	24264273	Triticum	aestivum		mesophyll
937	Takamatsu et al., 1990	Mutational analysis of the pseudoknot region in the 3' noncoding region of tobacco mosaic virus RNA	N Takamatsu	Y Okada	1990	Abiotic	labelling	[35S]methionine	2370679	Nicotiana	tabacum		suspension culture
937	Takamatsu et al., 1990	Mutational analysis of the pseudoknot region in the 3' noncoding region of tobacco mosaic virus RNA	N Takamatsu	Y Okada	1990	Abiotic	labelling	[3H]uridine	2370679	Nicotiana	tabacum		suspension culture
938	Liu et al., 2023	A method for analyzing programmed cell death in xylem development by flow cytometry	Ying-Li Liu	Shu-Tang Zhao	2023	Abiotic	dye	annexin V-FITC	37360718	Populus	alba_x_glandulosa	84K	stem-differentiating xylem
938	Liu et al., 2023	A method for analyzing programmed cell death in xylem development by flow cytometry	Ying-Li Liu	Shu-Tang Zhao	2023	Abiotic	dye	propidium iodide	37360718	Populus	alba_x_glandulosa	84K	stem-differentiating xylem
938	Liu et al., 2023	A method for analyzing programmed cell death in xylem development by flow cytometry	Ying-Li Liu	Shu-Tang Zhao	2023		fluorescence-activated cell sorting	NA	37360718	Populus	alba_x_glandulosa	84K	stem-differentiating xylem
939	Russell et al., 1993	Plastid targeting of E. coli _-glucuronidase and ADP-glucose pyrophosphorylase in maize (Zea mays L.) cells	Douglas A. Russell	Douglas A. Russell	1993		extraction	protein	24196177	Zea	mays	Black Mexican Sweet	suspension culture
939	Russell et al., 1993	Plastid targeting of E. coli _-glucuronidase and ADP-glucose pyrophosphorylase in maize (Zea mays L.) cells	Douglas A. Russell	Douglas A. Russell	1993	Biotic	transfection	plasmid DNA	24196177	Zea	mays	Black Mexican Sweet	suspension culture
940	Donaldson et al., 1993	Non-random chloroplast segregation inNicotiana tabacum (+)N. rustica somatic hybrids selected by dual nuclear-encoded resistance	P. Donaldson	S. Gleddie	1993		fusion	NA	24193594	Nicotiana	rustica	NRT	leaves
940	Donaldson et al., 1993	Non-random chloroplast segregation inNicotiana tabacum (+)N. rustica somatic hybrids selected by dual nuclear-encoded resistance	P. Donaldson	S. Gleddie	1993		fusion	NA	24193594	Nicotiana	tabacum	Delgold and Candel	leaves
941	Carvalho et al., 2008	A novel nucleocytoplasmic traffic GTPase identified as a functional target of the bipartite geminivirus nuclear shuttle protein	Claudine M. Carvalho	Elizabeth P.B. Fontes	2008		co-IP	NA	18489709	Nicotiana	tabacum		leaves
942	Raveh et al., 1983	True breeding tobacco lines with new morphological phenotypes obtained from X-Irradiated protoplasts	D.Raveh	D.Raveh	1983	Abiotic	X-Irradiated	NA	24257857	Nicotiana	tabacum	Xanthi	NA
942	Raveh et al., 1983	True breeding tobacco lines with new morphological phenotypes obtained from X-Irradiated protoplasts	D.Raveh	D.Raveh	1983	Abiotic	X-Irradiated	NA	24257857	Nicotiana	tabacum	Samsun	NA
943	Meyer et al., 2004	Vectors for RNAi technology in poplar	S Meyer	R Hänsch	2004	Biotic	transfection	dsRNA	15095140	Populus	tremula x alba		leaves
944	Igamberdiev et al., 2001	The role of photorespiration in redox and energy balance of photosynthetic plant cells: A study with a barley mutant deficient in glycine decarboxylase	Abir U. Igamberdiev	Per Gardeström	2001	Abiotic	CO2	NA	11299007	Hordeum	vulgare		leaves
945	An et al., 2005	Transient RNAi induction against endogenous genes in Arabidopsis protoplasts using in vitro-prepared double-stranded RNA	Chung-Il An	Ei-ichiro Fukusaki	2005	Biotic	transfection	dsRNA	15725671	Arabidopsis	thaliana		mesophyll
946	An et al., 2003	A Transient RNA Interference Assay System Using Arabidopsis Protoplasts	Chung-Il An	Ei-ichiro Fukusaki	2003	Biotic	transfection	dsRNA	14730153	Arabidopsis	thaliana		mesophyll
947	Zhai et al., 2009	Establishing RNA interference as a reverse-genetic approach for gene functional analysis in protoplasts	Zhiyang Zhai	Olena K Vatamaniuk	2009	Biotic	transfection	dsRNA	21533689	Arabidopsis	thaliana		mesophyll
947	Zhai et al., 2009	Establishing RNA interference as a reverse-genetic approach for gene functional analysis in protoplasts	Zhiyang Zhai	Olena K Vatamaniuk	2009	Biotic	transfection	plasmid DNA	21533689	Arabidopsis	thaliana		mesophyll
948	Ordiz et al., 2010	Functional analysis of the activation domain of RF2a, a rice transcription factor	M. Isabel Ordiz	Roger N. Beachy	2010	Abiotic	drug	methoxyfenozide	20408988	Nicotiana	tabacum	BY-2	suspension culture
948	Ordiz et al., 2010	Functional analysis of the activation domain of RF2a, a rice transcription factor	M. Isabel Ordiz	Roger N. Beachy	2010	Biotic	transfection	DNA	20408988	Nicotiana	tabacum	BY-2	suspension culture
949	Wang et al., 1992	Transgenic plants of tall fescue (Festuca arundinacea Schreb.) obtained by direct gene transfer to protoplasts	Zeng-yu Wang	German Spangenberg	1992	Biotic	transformation	plasmid DNA	1369399	Festuca	arundinacea	Yamanami	suspension culture
949	Wang et al., 1992	Transgenic plants of tall fescue (Festuca arundinacea Schreb.) obtained by direct gene transfer to protoplasts	Zeng-yu Wang	German Spangenberg	1992	Biotic	transformation	plasmid DNA	1369399	Festuca	arundinacea	Fawn	suspension culture
950	Wiest et al., 1978	Freeze-thaw injury to isolated spinach protoplasts and its simulation at above freezing temperatures	S C Wiest	P L Steponkus	1978	Abiotic	Freeze	NA	16660588	Spinacia	oleracea	Winter Bloomsdale	leaves
951	Malinova et al., 2020	Identification of Two Arabidopsis thaliana Plasma Membrane Transporters Able to Transport Glucose 1-Phosphate	Irina Malinova	Joerg Fettke	2020	Biotic	transformation	plasmid DNA	31722406	Arabidopsis	thaliana		mesophyll
951	Malinova et al., 2020	Identification of Two Arabidopsis thaliana Plasma Membrane Transporters Able to Transport Glucose 1-Phosphate	Irina Malinova	Joerg Fettke	2020		uptake	14C Glucose 1-phosphate	31722406	Arabidopsis	thaliana		mesophyll
952	Maccarrone et al., 1992	Interaction of DNA with cationic liposomes: ability of transfecting lentil protoplasts	Mauro Maccarrone	Alessandro Finazzi-Agró	1992	Biotic	lipofection	plasmid DNA	1510671	Lens	culinaris		leaves
953	Ofori et al., 2018	Tomato ATP-Binding Cassette Transporter SlABCB4 Is Involved in auxin Transport in the Developing Fruit	Peter Amoako Ofori	Katsuhiro Shiratake	2018	Biotic	hormone	[14C]BA	30104476	Nicotiana	benthamiana		mesophyll
953	Ofori et al., 2018	Tomato ATP-Binding Cassette Transporter SlABCB4 Is Involved in auxin Transport in the Developing Fruit	Peter Amoako Ofori	Katsuhiro Shiratake	2018	Biotic	hormone	[3H]IAA	30104476	Nicotiana	benthamiana		mesophyll
954	Meng et al., 1996	Plant regeneration from protoplasts isolated from callus of Gentiana crassicaulis	Yu-ling Meng	Jing-fen Jia	1996		regeneration	NA	24178662	Gentiana	crassicaulis		callus
955	Diaz et al., 1988	Plant regeneration from protoplasts of Capsicum annuum	I. Diaz	I. Diaz	1988		regeneration	NA	24241602	Capsicum	annuum		leaves
956	Chugh et al., 2008	Cellular uptake of cell-penetrating peptides pVEC and transportan in plants	Archana Chugh	François Eudes	2008	Biotic	cell-penetrating peptide	peptide vascular endothelial-cadherin	17985395	Triticosecale	NA		mesophyll
956	Chugh et al., 2008	Cellular uptake of cell-penetrating peptides pVEC and transportan in plants	Archana Chugh	François Eudes	2008	Biotic	cell-penetrating peptide	transportan	17985395	Triticosecale	NA		mesophyll
956	Chugh et al., 2008	Cellular uptake of cell-penetrating peptides pVEC and transportan in plants	Archana Chugh	François Eudes	2008	Abiotic	drug	cytochalasin D	17985395	Triticosecale	NA		mesophyll
956	Chugh et al., 2008	Cellular uptake of cell-penetrating peptides pVEC and transportan in plants	Archana Chugh	François Eudes	2008	Abiotic	drug	EIPA	17985395	Triticosecale	NA		mesophyll
956	Chugh et al., 2008	Cellular uptake of cell-penetrating peptides pVEC and transportan in plants	Archana Chugh	François Eudes	2008	Abiotic	drug	nocadazole	17985395	Triticosecale	NA		mesophyll
956	Chugh et al., 2008	Cellular uptake of cell-penetrating peptides pVEC and transportan in plants	Archana Chugh	François Eudes	2008	Abiotic	drug	sodium azide	17985395	Triticosecale	NA		mesophyll
956	Chugh et al., 2008	Cellular uptake of cell-penetrating peptides pVEC and transportan in plants	Archana Chugh	François Eudes	2008	Abiotic	temperature	cell-penetrating peptide	17985395	Triticosecale	NA		mesophyll
957	Li et al., 2022	Ultrasensitive Determination of Sugar Phosphates in Trace Samples by Stable Isotope Chemical Labeling Combined with RPLC-MS	Sha Li	Yu-Qi Feng	2022	Abiotic	drug	Sugar phosphate standards	35274930	Arabidopsis	thaliana		leaves
957	Li et al., 2022	Ultrasensitive Determination of Sugar Phosphates in Trace Samples by Stable Isotope Chemical Labeling Combined with RPLC-MS	Sha Li	Yu-Qi Feng	2022	Abiotic	drug	Sugar phosphate standards	35274930	Oryza	sativa		roots
958	Baldet et al., 1992	Characterization of biotin and 3-methylcrotonyl-coenzyme a carboxylase in higher plant mitochondria	P Baldet	R Douce	1992		isolation	NA	16668906	Pisum	sativum		leaves
959	Gutermuth et al., 2013	Pollen tube growth regulation by free anions depends on the interaction between the anion channel SLAH3 and calcium-dependent protein kinases CPK2 and CPK20	Timo Gutermuth	José A Feijó	2013	Biotic	transfection	plasmid DNA	24280384	Arabidopsis	thaliana		mesophyll
960	Büchsenschütz et al., 2005	Differential expression of K+ channels between guard cells and subsidiary cells within the maize stomatal complex	Kai Büchsenschütz	Rainer Hedrich	2005		isolation	RNA	16021501	Zea	mays		guard cell
961	Su et al., 1992	Fertile indica and japonica rice plants regenerated from protoplasts isolated from embryogenic haploid suspension cultures	R C Su	T K Hodges	1992	Biotic	hormone	2,4-D	24201730	Oryza	sativa		suspension culture
961	Su et al., 1992	Fertile indica and japonica rice plants regenerated from protoplasts isolated from embryogenic haploid suspension cultures	R C Su	T K Hodges	1992	Biotic	hormone	BAP	24201730	Oryza	sativa		suspension culture
961	Su et al., 1992	Fertile indica and japonica rice plants regenerated from protoplasts isolated from embryogenic haploid suspension cultures	R C Su	T K Hodges	1992	Biotic	hormone	IAA	24201730	Oryza	sativa		suspension culture
961	Su et al., 1992	Fertile indica and japonica rice plants regenerated from protoplasts isolated from embryogenic haploid suspension cultures	R C Su	T K Hodges	1992		isolation	regeneration	24201730	Oryza	sativa		suspension culture
962	Walker-Simmons et al., 1984	Wound signals in plants: A systemic plant wound signal alters plasma membrane integrity	M Walker-Simmons	C A Ryan	1984		extraction	proteinase inhibitor I	16593475	Solanum	lycopersicum	Bonnie Best	leaves
962	Walker-Simmons et al., 1984	Wound signals in plants: A systemic plant wound signal alters plasma membrane integrity	M Walker-Simmons	C A Ryan	1984		extraction	proteinase inhibitor I	16593475	Solanum	tuberosum	A6595-3	leaves
962	Walker-Simmons et al., 1984	Wound signals in plants: A systemic plant wound signal alters plasma membrane integrity	M Walker-Simmons	C A Ryan	1984	Biotic	insect	hornworm larvae	16593475	Solanum	lycopersicum	Bonnie Best	leaves
963	Guy et al., 1980	Energization of the sugar transport mechanism in the plasmalemma of isolated mesophyll protoplasts	M Guy	M Guy	1980		uptake	14C-labeled MeG	16661233	Pisum	sativum	Dan	mesophyll
963	Guy et al., 1980	Energization of the sugar transport mechanism in the plasmalemma of isolated mesophyll protoplasts	M Guy	M Guy	1980		uptake	3H-labeled MeG	16661233	Pisum	sativum	Dan	mesophyll
964	Wu et al., 2011	Self-incompatibility in Papaver rhoeas activates nonspecific cation conductance permeable to Ca2+ and K+	Juyou Wu	Vernonica E. Franklin-Tong	2011	Abiotic	drug	tetraethylammonium chloride	21177472	Papaver	rhoeas	Shirley	pollen
964	Wu et al., 2011	Self-incompatibility in Papaver rhoeas activates nonspecific cation conductance permeable to Ca2+ and K+	Juyou Wu	Vernonica E. Franklin-Tong	2011		isolation	Patch-Clamp	21177472	Papaver	rhoeas	Shirley	pollen
965	Szakiel et al., 1993	The kinetics of transport of oleanolic acid monoglycosides into vacuoles isolated from Calendula officinalis leaf protoplasts	Anna Szakiel	Anna Szakiel	1993	Abiotic	drug	3-O-monoglucoside of [3-3H]oleanolic acid	8372539	Calendula	officinalis		leaves
965	Szakiel et al., 1993	The kinetics of transport of oleanolic acid monoglycosides into vacuoles isolated from Calendula officinalis leaf protoplasts	Anna Szakiel	Anna Szakiel	1993	Abiotic	drug	3-O-monoglucuronide of [3-3H]oleanolic acid	8372539	Calendula	officinalis		leaves
965	Szakiel et al., 1993	The kinetics of transport of oleanolic acid monoglycosides into vacuoles isolated from Calendula officinalis leaf protoplasts	Anna Szakiel	Anna Szakiel	1993		extraction	vacuole	8372539	Calendula	officinalis		leaves
966	Verchot et al., 1995	Evidence that the potyvirus P1 proteinase functions in trans as an accessory factor for genome amplification	J Verchot	J C Carrington	1995	Biotic	inoculation	RNA transcript	7745715	Nicotiana	tabacum	Xanthi	leaves
967	Bihn et al., 1997	Localization of 14-3-3 proteins in the nuclei of arabidopsis and maize	E A Bihn	R J Ferl	1997		labelling	14-3-3 protein	9450348	Arabidopsis	thaliana		suspension culture
967	Bihn et al., 1997	Localization of 14-3-3 proteins in the nuclei of arabidopsis and maize	E A Bihn	R J Ferl	1997		labelling	14-3-3 protein	9450348	Zea	mays		suspension culture
968	Zong et al., 2020	Maize NCP1 negatively regulates drought and ABA responses through interacting with and inhibiting the activity of transcription factor ABP9	Na Zong	Jun Zhao	2020		extraction	protein	31894455	Zea	mays	Qi319	NA
968	Zong et al., 2020	Maize NCP1 negatively regulates drought and ABA responses through interacting with and inhibiting the activity of transcription factor ABP9	Na Zong	Jun Zhao	2020	Biotic	transfection	plasmid DNA	31894455	Zea	mays	Qi319	NA
969	Netsu et al., 2008	Peanut stunt virus 2b cistron plays a role in viral local and systemic accumulation and virulence in Nicotiana benthamiana	O Netsu	M Suzuki	2008	Biotic	virus	Peanut stunt virus	18663407	Nicotiana	tabacum		NA
970	Mayo, 1978	The effect of protoplast concentration during inoculation on the infection of tobacco protoplasts	M A Mayo	M A Mayo	1978	Abiotic	drug	poly-L-ornithine (PLO)	618833	Nicotiana	tabacum		leaves
970	Mayo, 1978	The effect of protoplast concentration during inoculation on the infection of tobacco protoplasts	M A Mayo	M A Mayo	1978	Biotic	virus	TRV	618833	Nicotiana	tabacum		leaves
971	Ma et al., 2003	Somatic embryogenesis and fertile green plant regeneration from suspension cell-derived protoplasts of rye ( Secale cereale L.)	R Ma	R Ma	2003		regeneration	NA	14648108	Secale	cereale		suspension culture
972	Mahmoud et al., 2022	A cationic lipid mediated CRISPR/Cas9 technique for the production of stable genome edited citrus plants	Lamiaa M Mahmoud	Manjul Dutt	2022	Biotic	transfection	CRISPR_plasmid DNA	35303912	Citrus	sinensis		embryogenic callus
973	Sun et al., 2004	Production and characterization of somatic hybrids between upland cotton (Gossypium hirsutum) and wild cotton (G. klotzschianum Anderss) via electrofusion	Yuqiang Sun	Xianlong Zhang	2004		fusion	electrofusion	15114473	Gossypium	hirsutum		suspension culture
973	Sun et al., 2004	Production and characterization of somatic hybrids between upland cotton (Gossypium hirsutum) and wild cotton (G. klotzschianum Anderss) via electrofusion	Yuqiang Sun	Xianlong Zhang	2004		fusion	electrofusion	15114473	Gossypium	klotzschianum		suspension culture
973	Sun et al., 2004	Production and characterization of somatic hybrids between upland cotton (Gossypium hirsutum) and wild cotton (G. klotzschianum Anderss) via electrofusion	Yuqiang Sun	Xianlong Zhang	2004		regeneration	NA	15114473	Gossypium	hirsutum		suspension culture
973	Sun et al., 2004	Production and characterization of somatic hybrids between upland cotton (Gossypium hirsutum) and wild cotton (G. klotzschianum Anderss) via electrofusion	Yuqiang Sun	Xianlong Zhang	2004		regeneration	NA	15114473	Gossypium	klotzschianum		suspension culture
974	Ludidi et al., 2004	A recombinant plant natriuretic peptide causes rapid and spatially differentiated K+, Na+ and H+ flux changes in Arabidopsis thaliana roots	Ndiko Ludidi	Chris Gehring	2004		peptide	plant natriuretic peptide-A	15356335	Arabidopsis	thaliana		roots
975	Al-Babili, et al., 2000	Identification of a novel gene coding for neoxanthin synthase from Solanum tuberosum	Salim Al-Babili	Peter Beyer	2000	Biotic	transformation	plasmid DNA	11094161	Arabidopsis	thaliana		suspension culture
975	Al-Babili, et al., 2000	Identification of a novel gene coding for neoxanthin synthase from Solanum tuberosum	Salim Al-Babili	Peter Beyer	2000	Abiotic	decolorization	CHCl3/methanol	11094161	Nicotiana	tabacum	Petit Havana SR1	mesophyll
975	Al-Babili, et al., 2000	Identification of a novel gene coding for neoxanthin synthase from Solanum tuberosum	Salim Al-Babili	Peter Beyer	2000	Biotic	transformation	plasmid DNA	11094161	Nicotiana	tabacum	Petit Havana SR1	mesophyll
976	Naill et al., 2005	Flow cytometric analysis of protein content in Taxus protoplasts and single cells as compared to aggregated suspension cultures	Michael C Naill	Susan C Roberts	2005	Abiotic	drug	methyl jasmonate	15449019	Taxus	cuspidata		suspension culture
977	Shabala et al., 2006	Extracellular Ca2+ ameliorates NaCl-induced K+ loss from Arabidopsis root and leaf cells by controlling plasma membrane K+ -permeable channels	Sergey Shabala	Sergey Shabala	2006		isolation	Patch-Clamp	16798942	Arabidopsis	thaliana		roots
978	Sharma et al., 2020	Agrobacterium-mediated transient transformation of sorghum leaves for accelerating functional genomics and genome editing studies	Rita Sharma	Henrik V Scheller	2020	Biotic	transfection	CRISPR_plasmid DNA	32103777	Sorghum	bicolor		leaves
979	Lanquar et al., 2010	Export of vacuolar manganese by AtNRAMP3 and AtNRAMP4 is required for optimal photosynthesis and growth under manganese deficiency	Viviane Lanquar	Sébastien Thomine	2010		isolation	chloroplasts	20181755	Arabidopsis	thaliana		mesophyll
979	Lanquar et al., 2010	Export of vacuolar manganese by AtNRAMP3 and AtNRAMP4 is required for optimal photosynthesis and growth under manganese deficiency	Viviane Lanquar	Sébastien Thomine	2010		isolation	protein	20181755	Arabidopsis	thaliana		mesophyll
979	Lanquar et al., 2010	Export of vacuolar manganese by AtNRAMP3 and AtNRAMP4 is required for optimal photosynthesis and growth under manganese deficiency	Viviane Lanquar	Sébastien Thomine	2010		isolation	vacuole	20181755	Arabidopsis	thaliana		mesophyll
980	Frehner et al., 1987	The Linamarin beta-Glucosidase in Costa Rican Wild Lima Beans (Phaseolus lunatus L.) Is Apoplastic	M Frehner	M Frehner	1987		isolation	NA	16665601	Phaseolus	lunatus		mesophyll
981	Yang et al., 1998	Anthranilate N-hydroxycinnamoyl/benzoyltransferase gene from carnation: rapid elicitation of transcription and promoter analysis	Qian Yang	Ulrich Matern	1998	Biotic	elicitor	P. megasperma f. sp. glycinea (Pmg)	9869425	Petroselinum	crispum		suspension culture
981	Yang et al., 1998	Anthranilate N-hydroxycinnamoyl/benzoyltransferase gene from carnation: rapid elicitation of transcription and promoter analysis	Qian Yang	Ulrich Matern	1998	Biotic	transformation	plasmid DNA	9869425	Petroselinum	crispum		suspension culture
982	Fowke et al., 1976	Ultrastructure of fusion products from soybean cell culture and sweet clover leaf protoplasts	L.C. Fowke	L.C. Fowke	1976		fusion	polyethylene glycol	24424540	Glycine	max		leaves
982	Fowke et al., 1976	Ultrastructure of fusion products from soybean cell culture and sweet clover leaf protoplasts	L.C. Fowke	L.C. Fowke	1976		fusion	polyethylene glycol	24424540	Melilotus	officinalis		leaves
983	Handley et al., 1986	Somatic hybrid plants between Lycopersicon esculentum and Solanum lycopersicoides	L W Handley	K C Sink	1986		fusion	regeneration		Lycopersicon	esculentum		suspension culture
983	Handley et al., 1986	Somatic hybrid plants between Lycopersicon esculentum and Solanum lycopersicoides	L W Handley	K C Sink	1986		fusion	regeneration	24247603	Solanum	lycopersicoides		mesophyll
984	Wu et al., 2024	Real-time monitoring abscisic acid release from single rice protoplast by amperometry at microelectrodes modified with abscisic acid receptor PYL2	Yunhua Wu	Yunhua Wu	2024	Abiotic	cyclic voltammetry	NA	38761493	Oryza	sativa		roots
985	Shen et al., 2010	Induction of programmed cell death in Arabidopsis and rice by single-wall carbon nanotubes	Cong-Xiang Shen	Nan Yao	2010	Abiotic	expose	Single-walled carbon nanotubes	21616795	Arabidopsis	thaliana		leaves
985	Shen et al., 2010	Induction of programmed cell death in Arabidopsis and rice by single-wall carbon nanotubes	Cong-Xiang Shen	Nan Yao	2010	Abiotic	expose	Single-walled carbon nanotubes	21616795	Oryza	sativa		leaves
986	Balsamo et al., 1996	Isolation of mesophyll and secretory cell protoplasts of the halophyte Ceratostigma plumbaginoides (L.): a comparison of ATPase concentration and activity	R A Balsamo	W W Thomson	1996		isolation	protein	24178421	Ceratostigma	plumbaginoides		mesophyll
987	Shen et al., 2022	RNAi and CRISPR-Cas silencing E3-RING ubiquitin ligase AIP2 enhances soybean seed protein content	Bo Shen	Eliot M Herman	2022	Biotic	transfection	CRISPR_plasmid DNA	36112496	Glycine	max		hypocotyls
988	Williamson et al., 1979	Concanavalin A binding sites on the plasma membrane of leek stem protoplasts	Francis A. Williamson	Francis A. Williamson	1979	Abiotic	drug	concanavalin A	24407250	Allium	porrum		stem
988	Williamson et al., 1979	Concanavalin A binding sites on the plasma membrane of leek stem protoplasts	Francis A. Williamson	Francis A. Williamson	1979	Abiotic	drug	ferritin	24407250	Allium	porrum		stem
988	Williamson et al., 1979	Concanavalin A binding sites on the plasma membrane of leek stem protoplasts	Francis A. Williamson	Francis A. Williamson	1979	Abiotic	drug	Haemocyanin	24407250	Allium	porrum		stem
988	Williamson et al., 1979	Concanavalin A binding sites on the plasma membrane of leek stem protoplasts	Francis A. Williamson	Francis A. Williamson	1979	Abiotic	fixation	glutaraldehyde	24407250	Allium	porrum		stem
989	Jia et al., 2019	Cloning and molecular characterization of rutin degrading enzyme from tartary buckwheat (Fagopyrum tataricum Gaertn.)	Peng Jia	Peng Chen	2019	Biotic	hormone	abscisic acid	31479883	Fagopyrum	tartaricum	Yu 6–21	leaves
989	Jia et al., 2019	Cloning and molecular characterization of rutin degrading enzyme from tartary buckwheat (Fagopyrum tataricum Gaertn.)	Peng Jia	Peng Chen	2019	Biotic	hormone	methyl jasmonate	31479883	Fagopyrum	tartaricum	Yu 6–21	leaves
990	Thomine et al., 1995	ATP-Dependent Regulation of an Anion Channel at the Plasma Membrane of Protoplasts from Epidermal Cells of Arabidopsis Hypocotyls	Sébastien Thomine	Sébastien Thomine	1995	Abiotic	drug	ATP	12242370	Arabidopsis	thaliana		hypocotyls
990	Thomine et al., 1995	ATP-Dependent Regulation of an Anion Channel at the Plasma Membrane of Protoplasts from Epidermal Cells of Arabidopsis Hypocotyls	Sébastien Thomine	Sébastien Thomine	1995		isolation	Patch-Clamp	12242370	Arabidopsis	thaliana		hypocotyls
991	Lekkerkerker et al., 1996	Distinct functional domains in the cowpea mosaic virus movement protein	A Lekkerkerker	J Wellink	1996	Biotic	inoculation	RNA transcript	8764083	Vigna	unguiculata		NA
992	Aviv et al., 1980	Progeny analysis of the interspecific somatic hybrids: Nicotiana tabacum (CMS) + Nicotiana sylvestris with respect to nuclear and chloroplast markers	D Aviv	M. Edelman	1980		fusion	NA	24305792	Nicotiana	tabacum	Xanthi	leaves
992	Aviv et al., 1980	Progeny analysis of the interspecific somatic hybrids: Nicotiana tabacum (CMS) + Nicotiana sylvestris with respect to nuclear and chloroplast markers	D Aviv	M. Edelman	1980		fusion	NA	24305792	Nicotiana	sylvestris		leaves
993	Wright et al., 2005	High-frequency homologous recombination in plants mediated by zinc-finger nucleases	David A. Wright	Daniel F. Voytas	2005	Biotic	electroporation	DNA	16262717	Nicotiana	tabacum		mesophyll
994	Zhang et al., 1994	Effect of template size on accumulation of defective interfering RNAs in protoplasts	C Zhang	A E Simon	1994	Biotic	inoculation	Defective Interfering RNAs	7966644	Brassica	rapa	Just Right	leaves
995	Schaeffer et al., 1990	Aluminum Ions Induce Oat Protoplasts to Produce an Extracellular (1-->3)beta-d-Glucan	Holly J. Schaeffer	Jonathan D. Walton	1990	Abiotic	drug	Aluminum chloride	16667679	Avena	sativa		leaves
995	Schaeffer et al., 1990	Aluminum Ions Induce Oat Protoplasts to Produce an Extracellular (1-->3)beta-d-Glucan	Holly J. Schaeffer	Jonathan D. Walton	1990	Abiotic	drug	Calcofluor white	16667679	Avena	sativa		leaves
995	Schaeffer et al., 1990	Aluminum Ions Induce Oat Protoplasts to Produce an Extracellular (1-->3)beta-d-Glucan	Holly J. Schaeffer	Jonathan D. Walton	1990		labelling	[14C]Glucose	16667679	Avena	sativa		leaves
996	Cleary et al., 2001	Plasma membrane-cell wall connections: roles in mitosis and cytokinesis revealed by plasmolysis of Tradescantia virginiana leaf epidermal cells	A L Cleary	A L Cleary	2001		isolation	NA	11732060	Tradescantia	virginiana		leaves
997	Tsao et al., 2023	Savinin Triggers Programmed Cell Death of Ray Parenchyma Cells in Heartwood Formation of Taiwania cryptomerioides Hayata	Nai-Wen Tsao	Sheng-Yang Wang	2023	Abiotic	CaCl2	NA	37687281	Taiwania	cryptomerioides		xylem
997	Tsao et al., 2023	Savinin Triggers Programmed Cell Death of Ray Parenchyma Cells in Heartwood Formation of Taiwania cryptomerioides Hayata	Nai-Wen Tsao	Sheng-Yang Wang	2023	Abiotic	drug	hinokinin	37687281	Taiwania	cryptomerioides		xylem
997	Tsao et al., 2023	Savinin Triggers Programmed Cell Death of Ray Parenchyma Cells in Heartwood Formation of Taiwania cryptomerioides Hayata	Nai-Wen Tsao	Sheng-Yang Wang	2023	Abiotic	drug	savinin	37687281	Taiwania	cryptomerioides		xylem
997	Tsao et al., 2023	Savinin Triggers Programmed Cell Death of Ray Parenchyma Cells in Heartwood Formation of Taiwania cryptomerioides Hayata	Nai-Wen Tsao	Sheng-Yang Wang	2023	Abiotic	H2O2	NA	37687281	Taiwania	cryptomerioides		xylem
998	Márton et al., 1994	T-DNA-insert-independent mutations induced in transformed plant cells during Agrobacterium co-cultivation	L Márton	L Márton	1994	Biotic	bacteria	Agrobacteria	7951334	Nicotiana	plumbaginifolia		leaves
999	Kader et al., 2005	Uptake of sodium in protoplasts of salt-sensitive and salt-tolerant cultivars of rice, Oryza sativa L. determined by the fluorescent dye SBFI	Md Abdul Kader	Md Abdul Kader	2005	Abiotic	NaCl	NA	16275670	Oryza	sativa		roots
999	Kader et al., 2005	Uptake of sodium in protoplasts of salt-sensitive and salt-tolerant cultivars of rice, Oryza sativa L. determined by the fluorescent dye SBFI	Md Abdul Kader	Md Abdul Kader	2005	Abiotic	NH4NO3	NA	16275670	Oryza	sativa		roots
999	Kader et al., 2005	Uptake of sodium in protoplasts of salt-sensitive and salt-tolerant cultivars of rice, Oryza sativa L. determined by the fluorescent dye SBFI	Md Abdul Kader	Md Abdul Kader	2005	Abiotic	NH4VO3	NA	16275670	Oryza	sativa		roots
999	Kader et al., 2005	Uptake of sodium in protoplasts of salt-sensitive and salt-tolerant cultivars of rice, Oryza sativa L. determined by the fluorescent dye SBFI	Md Abdul Kader	Md Abdul Kader	2005	Abiotic	NaCl	NA	16275670	Oryza	sativa		shoots
999	Kader et al., 2005	Uptake of sodium in protoplasts of salt-sensitive and salt-tolerant cultivars of rice, Oryza sativa L. determined by the fluorescent dye SBFI	Md Abdul Kader	Md Abdul Kader	2005	Abiotic	NH4NO3	NA	16275670	Oryza	sativa		shoots
999	Kader et al., 2005	Uptake of sodium in protoplasts of salt-sensitive and salt-tolerant cultivars of rice, Oryza sativa L. determined by the fluorescent dye SBFI	Md Abdul Kader	Md Abdul Kader	2005	Abiotic	NH4VO3	NA	16275670	Oryza	sativa		shoots
1000	Ramloch-Lorenz et al., 1993	Molecular characterization of the gene for carrot cell wall beta-fructosidase	K Ramloch-Lorenz	A Sturm	1993	Biotic	transformation	plasmid DNA	8220495	Nicotiana	plumbaginifolia		leaves
1000	Ramloch-Lorenz et al., 1993	Molecular characterization of the gene for carrot cell wall beta-fructosidase	K Ramloch-Lorenz	A Sturm	1993	Abiotic	wound	NA	8220495	Nicotiana	plumbaginifolia		leaves
1001	Filichkin et al., 2000	The infectivities of turnip yellow mosaic virus genomes with altered tRNA mimicry are not dependent on compensating mutations in the viral replication protein	Sergei A. Filichkin	Theo W. Dreher	2000	Biotic	inoculation	RNA transcript	10954536	Brassica	pekinensis	Spring A-1	NA
1001	Filichkin et al., 2000	The infectivities of turnip yellow mosaic virus genomes with altered tRNA mimicry are not dependent on compensating mutations in the viral replication protein	Sergei A. Filichkin	Theo W. Dreher	2000	Biotic	inoculation	virion RNA	10954536	Brassica	pekinensis	Spring A-1	NA
1001	Filichkin et al., 2000	The infectivities of turnip yellow mosaic virus genomes with altered tRNA mimicry are not dependent on compensating mutations in the viral replication protein	Sergei A. Filichkin	Theo W. Dreher	2000		isolation	RNA	10954536	Brassica	pekinensis	Spring A-1	NA
1002	Guedes et al., 2024	The leaf idioblastome of the medicinal plant Catharanthus roseus is associated with stress resistance and alkaloid metabolism	Joana G Guedes	Mariana Sottomayo	2024		extraction	alkaloid	37804484	Catharanthus	roseus	Little Bright Eye	idioblast
1002	Guedes et al., 2024	The leaf idioblastome of the medicinal plant Catharanthus roseus is associated with stress resistance and alkaloid metabolism	Joana G Guedes	Mariana Sottomayo	2024		extraction	RNA	37804484	Catharanthus	roseus	Little Bright Eye	idioblast
1002	Guedes et al., 2024	The leaf idioblastome of the medicinal plant Catharanthus roseus is associated with stress resistance and alkaloid metabolism	Joana G Guedes	Mariana Sottomayo	2024		extraction	alkaloid	37804484	Catharanthus	roseus	Little Bright Eye	mesophyll
1002	Guedes et al., 2024	The leaf idioblastome of the medicinal plant Catharanthus roseus is associated with stress resistance and alkaloid metabolism	Joana G Guedes	Mariana Sottomayo	2024		extraction	RNA	37804484	Catharanthus	roseus	Little Bright Eye	mesophyll
1003	Lian et al., 2011	Morphological, cytological, and molecular characterization of hybrids and their progenies derived from the somatic hybridization of Brassica campestris and Brassica oleracea	Yuji Lian	Yuji Lian	2011		fusion	polyethylene glycol	22393713	Brassica	campestris		cotyledons
1003	Lian et al., 2011	Morphological, cytological, and molecular characterization of hybrids and their progenies derived from the somatic hybridization of Brassica campestris and Brassica oleracea	Yuji Lian	Yuji Lian	2011		fusion	polyethylene glycol	22393713	Brassica	oleracea		cotyledons
1003	Lian et al., 2011	Morphological, cytological, and molecular characterization of hybrids and their progenies derived from the somatic hybridization of Brassica campestris and Brassica oleracea	Yuji Lian	Yuji Lian	2011		regeneration	NA	22393713	Brassica	campestris		cotyledons
1003	Lian et al., 2011	Morphological, cytological, and molecular characterization of hybrids and their progenies derived from the somatic hybridization of Brassica campestris and Brassica oleracea	Yuji Lian	Yuji Lian	2011		regeneration	NA	22393713	Brassica	oleracea		cotyledons
1003	Lian et al., 2011	Morphological, cytological, and molecular characterization of hybrids and their progenies derived from the somatic hybridization of Brassica campestris and Brassica oleracea	Yuji Lian	Yuji Lian	2011		fusion	polyethylene glycol	22393713	Brassica	campestris		hypocotyls
1003	Lian et al., 2011	Morphological, cytological, and molecular characterization of hybrids and their progenies derived from the somatic hybridization of Brassica campestris and Brassica oleracea	Yuji Lian	Yuji Lian	2011		fusion	polyethylene glycol	22393713	Brassica	oleracea		hypocotyls
1003	Lian et al., 2011	Morphological, cytological, and molecular characterization of hybrids and their progenies derived from the somatic hybridization of Brassica campestris and Brassica oleracea	Yuji Lian	Yuji Lian	2011		regeneration	NA	22393713	Brassica	campestris		hypocotyls
1003	Lian et al., 2011	Morphological, cytological, and molecular characterization of hybrids and their progenies derived from the somatic hybridization of Brassica campestris and Brassica oleracea	Yuji Lian	Yuji Lian	2011		regeneration	NA	22393713	Brassica	oleracea		hypocotyls
1004	Hartmann et al., 1992	Differentiation of somatic embryos from protoplasts isolated from embryogenic suspension cultures of Abies alba L	Sabine Hartmann	Hermann Lang	1992	Abiotic	immobilized	alginate	24213285	Abies	alba		embryo
1005	Skarzhinskaya et al., 1996	Production of intertribal somatic hybrids between Brassica napus L. and Lesquerella fendleri (Gray) Wats	M Skarzhinskaya	M Landgren	1996		fusion	NA	24162536	Brassica	napus	Hanna	hypocotyls
1005	Skarzhinskaya et al., 1996	Production of intertribal somatic hybrids between Brassica napus L. and Lesquerella fendleri (Gray) Wats	M Skarzhinskaya	M Landgren	1996		regeneration	NA	24162536	Brassica	napus	Hanna	hypocotyls
1005	Skarzhinskaya et al., 1996	Production of intertribal somatic hybrids between Brassica napus L. and Lesquerella fendleri (Gray) Wats	M Skarzhinskaya	M Landgren	1996		fusion	NA	24162536	Lesquerella	fendleri		mesophyll
1005	Skarzhinskaya et al., 1996	Production of intertribal somatic hybrids between Brassica napus L. and Lesquerella fendleri (Gray) Wats	M Skarzhinskaya	M Landgren	1996	Abiotic	Light	X-ray	24162536	Lesquerella	fendleri		mesophyll
1005	Skarzhinskaya et al., 1996	Production of intertribal somatic hybrids between Brassica napus L. and Lesquerella fendleri (Gray) Wats	M Skarzhinskaya	M Landgren	1996		regeneration	NA	24162536	Lesquerella	fendleri		mesophyll
1006	Peters et al., 2005	Evidence for cytochrome f involvement in eggplant cell death induced by palmitoleic acid	J S Peters	C Chin	2005	Abiotic	drug	Ba2+	15706353	Solanum	melongena		NA
1006	Peters et al., 2005	Evidence for cytochrome f involvement in eggplant cell death induced by palmitoleic acid	J S Peters	C Chin	2005	Abiotic	drug	palmitoleic acid	15706353	Solanum	melongena		NA
1006	Peters et al., 2005	Evidence for cytochrome f involvement in eggplant cell death induced by palmitoleic acid	J S Peters	C Chin	2005	Abiotic	drug	Spermine	15706353	Solanum	melongena		NA
1006	Peters et al., 2005	Evidence for cytochrome f involvement in eggplant cell death induced by palmitoleic acid	J S Peters	C Chin	2005	Abiotic	dye	DAPI	15706353	Solanum	melongena		NA
1006	Peters et al., 2005	Evidence for cytochrome f involvement in eggplant cell death induced by palmitoleic acid	J S Peters	C Chin	2005	Abiotic	labelling	TUNEL	15706353	Solanum	melongena		NA
1007	Sun et al., 2023	Single-cell transcriptomic analysis reveals the developmental trajectory and transcriptional regulatory networks of pigment glands in Gossypium bickii	Yue Sun	Tianlun Zhao	2023		isolation	scRNA-seq	36772793	Gossypium	bickii		all plant
1008	Metcalf et al., 1983	Lectin receptors on the plasma membrane of soybean cells. Binding and lateral diffusion of lectins	T N Metcalf 3rd	J L Wang	1983	Biotic	lectin	concanavalin A	6684479	Glycine	max		roots
1008	Metcalf et al., 1983	Lectin receptors on the plasma membrane of soybean cells. Binding and lateral diffusion of lectins	T N Metcalf 3rd	J L Wang	1983	Biotic	lectin	soybean agglutinin (SBA)	6684479	Glycine	max		roots
1008	Metcalf et al., 1983	Lectin receptors on the plasma membrane of soybean cells. Binding and lateral diffusion of lectins	T N Metcalf 3rd	J L Wang	1983	Biotic	lectin	wheat germ agglutinin (WGA)	6684479	Glycine	max		roots
1009	Kamau et al., 2015	A Mutation in GIANT CHLOROPLAST Encoding a PARC6 Homolog Affects Spikelet Fertility in Rice	Peter K Kamau	Wataru Sakamoto	2015		isolation	microscopic analysis	25667114	Oryza	sativa		leaves
1010	Fisher et al., 1996	Evidence for Opposing Effects of Calmodulin on Cortical Microtubules	D. D. Fisher	R. J. Cyr	1996	Abiotic	Ca2+	NA	12226434	Daucus	carota		suspension culture
1010	Fisher et al., 1996	Evidence for Opposing Effects of Calmodulin on Cortical Microtubules	D. D. Fisher	R. J. Cyr	1996	Biotic	protein	calmodulin	12226434	Daucus	carota		suspension culture
1011	Molin et al., 1982	Ploidy Effects in Isogenic Populations of Alfalfa : II. Photosynthesis, Chloroplast Number, Ribulose-1,5-Bisphosphate Carboxylase, Chlorophyll, and DNA in Protoplasts	W T Molin	L E Schrader	1982		isolation	chloroplasts	16662749	Medicago	sativa		mesophyll
1012	Ritchie et al., 1998	Calcium-Dependent Protein Phosphorylation May Mediate the Gibberellic Acid Response in Barley Aleurone	S Ritchie	S Gilroy	1998	Abiotic	drug	FITC-Dextran	9490770	Hordeum	vulgare	Himalaya	aleurone
1012	Ritchie et al., 1998	Calcium-Dependent Protein Phosphorylation May Mediate the Gibberellic Acid Response in Barley Aleurone	S Ritchie	S Gilroy	1998	Biotic	peptide	Syntide-2	9490770	Hordeum	vulgare	Himalaya	aleurone
1012	Ritchie et al., 1998	Calcium-Dependent Protein Phosphorylation May Mediate the Gibberellic Acid Response in Barley Aleurone	S Ritchie	S Gilroy	1998	Biotic	protein	BSA	9490770	Hordeum	vulgare	Himalaya	aleurone
1013	Hafke et al., 2001	Day-to-night variations of cytoplasmic pH in a crassulacean acid metabolism plant	J. B. Hafke	G. Thiel	2001	Abiotic	drug	gramicidin	11732184	Kalanchoe	daigremontiana		leaves
1013	Hafke et al., 2001	Day-to-night variations of cytoplasmic pH in a crassulacean acid metabolism plant	J. B. Hafke	G. Thiel	2001	Abiotic	dye	2',7'-bis-(2-carboxyethyl)-5-(and-6-)carboxyfluorescein (BCECF)	11732184	Kalanchoe	daigremontiana		leaves
1013	Hafke et al., 2001	Day-to-night variations of cytoplasmic pH in a crassulacean acid metabolism plant	J. B. Hafke	G. Thiel	2001		PH measurement	NA	11732184	Kalanchoe	daigremontiana		leaves
1014	Bonza et al., 2000	At-ACA8 encodes a plasma membrane-localized calcium-ATPase of Arabidopsis with a calmodulin-binding domain at the N terminus	Maria Cristina Bonza	Maria Ida De Michelis	2000		fixation	ethanol	10938365	Arabidopsis	thaliana	Landsberg	suspension culture
1014	Bonza et al., 2000	At-ACA8 encodes a plasma membrane-localized calcium-ATPase of Arabidopsis with a calmodulin-binding domain at the N terminus	Maria Cristina Bonza	Maria Ida De Michelis	2000	Biotic	Immunofluorescence	antibody	10938365	Arabidopsis	thaliana	Landsberg	suspension culture
1015	Awasthi et al., 2022	Transgene-free genome editing supports CCD4 role as a negative regulator of _-carotene in banana	Praveen Awasthi	Siddharth Tiwari	2022		extraction	total DNA	35137037	Musa	NA	Rasthali	embryogenic cells
1015	Awasthi et al., 2022	Transgene-free genome editing supports CCD4 role as a negative regulator of _-carotene in banana	Praveen Awasthi	Siddharth Tiwari	2022	Biotic	transfection	CRISPR_plasmid DNA	35137037	Musa	NA	Rasthali	embryogenic cells
1016	Vunsh et al., 1982	Valine resistant plants derived from mutated haploid and diploid protoplasts of Nicotiana sylvestris and N. tabacum	R Vunsh	E. Galun	1982	Abiotic	Light	UV	24264824	Nicotiana	tabacum	Xanthi	mesophyll
1016	Vunsh et al., 1984	Valine resistant plants derived from mutated haploid and diploid protoplasts of Nicotiana sylvestris and N. tabacum	R Vunsh	E. Galun	1982	Abiotic	Light	UV	24264824	Nicotiana	sylvestris		mesophyll
1016	Vunsh et al., 1983	Valine resistant plants derived from mutated haploid and diploid protoplasts of Nicotiana sylvestris and N. tabacum	R Vunsh	E. Galun	1982	Biotic	valine resistance	valine	24264824	Nicotiana	tabacum	Xanthi	mesophyll
1016	Vunsh et al., 1985	Valine resistant plants derived from mutated haploid and diploid protoplasts of Nicotiana sylvestris and N. tabacum	R Vunsh	E. Galun	1982	Biotic	valine resistance	valine	24264824	Nicotiana	sylvestris		mesophyll
1017	Etessami et al., 1989	Size reversion of African cassava mosaic virus coat protein gene deletion mutants during infection of Nicotiana benthamiana	P Etessami	J Stanley	1989	Biotic	inoculation	African cassava mosaic virus	2732690	Nicotiana	tabacum	Xanthi	mesophyll
1018	Amodeo et al., 1992	Vanadate inhibits blue light-stimulated swelling of vicia guard cell protoplasts	Gabriela Amodeo	Eduardo Zeiger	1992	Abiotic	Light	blue light	16653159	Vicia	faba		guard cell
1019	Kaye et al., 1997	Constitutive non-inducible expression of the Arabidopsis thaliana Nia 2 gene in two nitrate reductase mutants of Nicotiana plumbaginifolia	Claudia Kaye	Claudia Kaye	1997	Abiotic	Light	UV	9154978	Nicotiana	plumbaginifolia	Viviani	callus
1020	Piwowarczyk, 1988	The effect of red and far-red light on proton secretion from mesophyll-cell protoplasts of Vicia faba L	Witold Piwowarczyk	Witold Piwowarczyk	1988	Abiotic	Light	far red	24226177	Vicia	faba		mesophyll
1021	Hooley , 1982	Protoplasts isolated from aleurone layers of wild oat (Avena fatua L.) exhibit the classic response to gibberellic acid	Richard Hooley	Richard Hooley	1982	Biotic	hormone	gibberellic acid	24275914	Avena	fatua		aleurone
1022	Dimitrova et al., 1992	Electrically induced protoplast fusion using pulse electric fields for dielectrophoresis	Antoaneta P Dimitrova	Alexander M Christov	1992		fusion	pulse electric fields	16653231	Pisum	sativum	Ran 1	mesophyll
1023	Keller et al., 1982	Differential compartmentation of sucrose and gentianose in the cytosol and vacuoles of storage root protoplasts from Gentiana Lutea L	F Keller	A Wiemken	1982		isolation	vacuole	24257774	Gentiana	lutea		roots
1024	Liu et al., 2020	Lipofection-mediated genome editing using DNA-free delivery of the Cas9/gRNA ribonucleoprotein into plant cells	Wusheng Liu	Charles Neal Stewart Jr	2020	Biotic	transfection	CRISPR_RNP	31728703	Nicotiana	tabacum	BY-2	suspension culture
1025	Kubitscheck et al., 2000	Osmotically evoked shrinking of guard-cell protoplasts causes vesicular retrieval of plasma membrane into the cytoplasm	Ulrich Kubitscheck	Gerhard Thiel	2000	Abiotic	dye	FM1-43	10750900	Vicia	faba		guard cell
1026	Huang et al., 1999	Gibberellic acid stabilises microtubules in maize suspension cells to cold and stimulates acetylation of alpha-tubulin	Rong Feng Huang	Clive W Lloyd	1999	Biotic	hormone	gibberellic acid	10025955	Zea	mays		suspension culture
1027	Verhoeven et al., 1992	Direct cell to cell transfer of organelles by microinjection	H A Verhoeven	J Blaas	1992		microinjection	organelles	24212873	Nicotiana	plumbaginifolia		mesophyll
1027	Verhoeven et al., 1992	Direct cell to cell transfer of organelles by microinjection	H A Verhoeven	J Blaas	1992		isolation	organelles	24212873	Nicotiana	plumbaginifolia		suspension culture
1028	Chand et al., 1989	Electroporation stimulates tranformation of freshly isolated cell suspension protoplasts ofSolanum dulcamara byAgrobacterium	P. K. Chand	M. R. Davey	1989	Biotic	bacteria	Agrobacteria	24232991	Solanum	dulcamara		suspension culture
1028	Chand et al., 1989	Electroporation stimulates tranformation of freshly isolated cell suspension protoplasts ofSolanum dulcamara byAgrobacterium	P. K. Chand	M. R. Davey	1989	Biotic	electroporation	Agrobacteria	24232991	Solanum	dulcamara		suspension culture
1029	Bonneville et al., 1989	Posttranscriptional trans-activation in cauliflower mosaic virus	J M Bonneville	T Hohn	1989	Abiotic	drug	[14C]chloramphenicol	2598263	Nicotiana	plumbaginifolia		mesophyll
1029	Bonneville et al., 1989	Posttranscriptional trans-activation in cauliflower mosaic virus	J M Bonneville	T Hohn	1989	Abiotic	drug	[14C]chloramphenicol	2598263	Nicotiana	plumbaginifolia		mesophyll
1029	Bonneville et al., 1989	Posttranscriptional trans-activation in cauliflower mosaic virus	J M Bonneville	T Hohn	1989	Abiotic	drug	acetyl-CoA	2598263	Orychophragmus	violaceus		suspension culture
1029	Bonneville et al., 1989	Posttranscriptional trans-activation in cauliflower mosaic virus	J M Bonneville	T Hohn	1989	Abiotic	drug	acetyl-CoA	2598263	Orychophragmus	violaceus		suspension culture
1030	Flickinger et al., 2010	Transmembrane potential measurements on plant cells using the voltage-sensitive dye ANNINE-6	Bianca Flickinger	Bianca Flickinger	2010	Abiotic	dye	ANNINE-6	20309592	Nicotiana	tabacum	BY-2	suspension culture
1030	Flickinger et al., 2010	Transmembrane potential measurements on plant cells using the voltage-sensitive dye ANNINE-6	Bianca Flickinger	Bianca Flickinger	2010	Abiotic	eletric field	NA	20309592	Nicotiana	tabacum	BY-2	suspension culture
1031	Pang et al., 2024	Unveiling mechanisms of silicon-mediated resistance to chromium stress in rice using a newly-developed hierarchical system	Zhihao Pang	Yongchao Liang	2024	Abiotic	stress	chromium	38237424	Oryza	sativa	Nipponbare	roots
1031	Pang et al., 2024	Unveiling mechanisms of silicon-mediated resistance to chromium stress in rice using a newly-developed hierarchical system	Zhihao Pang	Yongchao Liang	2024	Abiotic	stress	chromium	38237424	Oryza	sativa	Nipponbare	shoots
1032	Emi et al., 2005	Isolation of a protein interacting with Vfphot1a in guard cells of Vicia faba	Takashi Emi	Ken-ichiro Shimazaki	2005		extraction	protein	15980204	Vicia	faba	Ryosai Issun	guard cell
1032	Emi et al., 2005	Isolation of a protein interacting with Vfphot1a in guard cells of Vicia faba	Takashi Emi	Ken-ichiro Shimazaki	2005		extraction	total RNA	15980204	Vicia	faba	Ryosai Issun	guard cell
1032	Emi et al., 2005	Isolation of a protein interacting with Vfphot1a in guard cells of Vicia faba	Takashi Emi	Ken-ichiro Shimazaki	2005		PH measurement	NA	15980204	Vicia	faba	Ryosai Issun	guard cell
1032	Emi et al., 2005	Isolation of a protein interacting with Vfphot1a in guard cells of Vicia faba	Takashi Emi	Ken-ichiro Shimazaki	2005		extraction	protein	15980204	Vicia	faba	Ryosai Issun	mesophyll
1033	Suh et al., 2007	The ATP binding cassette transporter AtMRP5 modulates anion and calcium channel activities in Arabidopsis guard cells	Su Jeoung Suh	Julian I Schroeder	2007	Abiotic	Ca2+	NA	17098742	Arabidopsis	thaliana		guard cell
1033	Suh et al., 2007	The ATP binding cassette transporter AtMRP5 modulates anion and calcium channel activities in Arabidopsis guard cells	Su Jeoung Suh	Julian I Schroeder	2007	Biotic	hormone	abscisic acid	17098742	Arabidopsis	thaliana		guard cell
1034	Dugas et al., 1989	Lateral diffusion in the plasma membrane of maize protoplasts with implications for cell culture	Catherine M Dugas	Eugene A Nothnagel	1989	Abiotic	drug	colchicine	24201669	Zea	mays		roots
1035	Li et al., 2014	Fertile introgression products generated via somatic hybridization between wheat and Thinopyrum intermedium	Cuiling Li	Guangmin Xia	2014		fusion	NA	24384822	Thinopyrum	intermedium		embryogenic callus
1035	Li et al., 2014	Fertile introgression products generated via somatic hybridization between wheat and Thinopyrum intermedium	Cuiling Li	Guangmin Xia	2014	Abiotic	Light	UV	24384822	Thinopyrum	intermedium		embryogenic callus
1035	Li et al., 2014	Fertile introgression products generated via somatic hybridization between wheat and Thinopyrum intermedium	Cuiling Li	Guangmin Xia	2014		fusion	NA	24384822	Triticum	aestivum		embryogenic callus
1036	Lee et al., 2019	Protein import into chloroplasts via the Tic40-dependent and -independent pathways depends on the amino acid composition of the transit peptide	Dong Wook Lee	Inhwan Hwang	2019		extraction	protein	31400859	Arabidopsis	thaliana	Wassilewskija	leaves
1037	Newton et al., 2000	An osmotin-like cryoprotective protein from the bittersweet nightshade Solanum dulcamara	S Samuel Newton	John G Duman	2000	Abiotic	Freeze	NA	11198420	Solanum	dulcamara		leaves
1038	Ibrahim et al., 2001	Expression of intron-containing GUS constructs is reduced due to activation of a cryptic 5' splice site	A.F.M. Ibrahim	C.G. Simpson	2001		isolation	RNA	11405628	Nicotiana	tabacum	Xanthi	leaves
1038	Ibrahim et al., 2001	Expression of intron-containing GUS constructs is reduced due to activation of a cryptic 5' splice site	A.F.M. Ibrahim	C.G. Simpson	2001	Biotic	transfection	plasmid DNA	11405628	Nicotiana	tabacum	Xanthi	leaves
1039	Tyagi et al., 1989	PEG- and electroporation-induced transformation in Nicotiana tabacum: influence of genotype on transformation frequencies	S. Tyagi	H. U. Koop	1989		regeneration	plasmid DNA	24227157	Nicotiana	tabacum	Xanthi	leaves
1039	Tyagi et al., 1989	PEG- and electroporation-induced transformation in Nicotiana tabacum: influence of genotype on transformation frequencies	S. Tyagi	H. U. Koop	1989		regeneration	plasmid DNA	24227157	Nicotiana	tabacum	Petit Havana SR1	leaves
1039	Tyagi et al., 1989	PEG- and electroporation-induced transformation in Nicotiana tabacum: influence of genotype on transformation frequencies	S. Tyagi	H. U. Koop	1989	Biotic	transformation	plasmid DNA	24227157	Nicotiana	tabacum	Xanthi	leaves
1039	Tyagi et al., 1989	PEG- and electroporation-induced transformation in Nicotiana tabacum: influence of genotype on transformation frequencies	S. Tyagi	H. U. Koop	1989	Biotic	transformation	plasmid DNA	24227157	Nicotiana	tabacum	Petit Havana SR1	leaves
1040	Gao et al., 2013	Basic amino acid mutations in the nuclear localization signal of hibiscus chlorotic ringspot virus p23 inhibit virus long distance movement	Ruimin Gao	Sek-Man Wong	2013		fluorescence in situ hybridization	NA	24019944	Hibiscus	cannabinus		leaves
1040	Gao et al., 2013	Basic amino acid mutations in the nuclear localization signal of hibiscus chlorotic ringspot virus p23 inhibit virus long distance movement	Ruimin Gao	Sek-Man Wong	2013	Biotic	transfection	RNA transcript	24019944	Hibiscus	cannabinus		leaves
1041	Koshinsky et al., 2000	Cre-lox site-specific recombination between Arabidopsis and tobacco chromosomes	Heather A. Koshinsky	David W. Ow	2000		fusion	polyethylene glycol	10998183	Arabidopsis	thaliana		leaves
1041	Koshinsky et al., 2000	Cre-lox site-specific recombination between Arabidopsis and tobacco chromosomes	Heather A. Koshinsky	David W. Ow	2000		fusion	polyethylene glycol	10998183	Nicotiana	tabacum		leaves
1042	Lee et al., 2009	Drought stress-induced Rma1H1, a RING membrane-anchor E3 ubiquitin ligase homolog, regulates aquaporin levels via ubiquitination in transgenic Arabidopsis plants	Hyun Kyung Lee	Woo Taek Kim	2009	Abiotic	26S proteasome inhibitor	MG132	19234086	Arabidopsis	thaliana		leaves
1042	Lee et al., 2009	Drought stress-induced Rma1H1, a RING membrane-anchor E3 ubiquitin ligase homolog, regulates aquaporin levels via ubiquitination in transgenic Arabidopsis plants	Hyun Kyung Lee	Woo Taek Kim	2009	Abiotic	fixation	paraformaldehyde	19234086	Arabidopsis	thaliana		leaves
1042	Lee et al., 2009	Drought stress-induced Rma1H1, a RING membrane-anchor E3 ubiquitin ligase homolog, regulates aquaporin levels via ubiquitination in transgenic Arabidopsis plants	Hyun Kyung Lee	Woo Taek Kim	2009	Biotic	transformation	plasmid DNA	19234086	Arabidopsis	thaliana		leaves
1043	Stanley et al., 1980	The genome-linked protein of cowpea mosaic virus is coded by RNA from the bottom component	John Stanley	John Stanley	1980	Biotic	inoculation	viral RNA	18631720	Vigna	unguiculata		mesophyll
1043	Stanley et al., 1980	The genome-linked protein of cowpea mosaic virus is coded by RNA from the bottom component	John Stanley	John Stanley	1980		isolation	protein	18631720	Vigna	unguiculata		mesophyll
1043	Stanley et al., 1980	The genome-linked protein of cowpea mosaic virus is coded by RNA from the bottom component	John Stanley	John Stanley	1980		isolation	total RNA	18631720	Vigna	unguiculata		mesophyll
1044	Fukunaga et al., 1981	Liposome-mediated infection of plant protoplasts with tobacco mosaic virus RNA	Yukio Fukunaga	Itaru Takebe	1981	Biotic	antibody	fluorescent antibody against TMV	18635090	Catharanthus	roseus		suspension culture
1044	Fukunaga et al., 1981	Liposome-mediated infection of plant protoplasts with tobacco mosaic virus RNA	Yukio Fukunaga	Itaru Takebe	1981	Biotic	inoculation	viral RNA	18635090	Catharanthus	roseus		suspension culture
1045	Mehlmer et al., 2010	The Ca(2+) -dependent protein kinase CPK3 is required for MAPK-independent salt-stress acclimation in Arabidopsis	Norbert Mehlmer	Markus Teige	2010	Abiotic	stress	Cold	20497378	Arabidopsis	thaliana		roots
1045	Mehlmer et al., 2010	The Ca(2+) -dependent protein kinase CPK3 is required for MAPK-independent salt-stress acclimation in Arabidopsis	Norbert Mehlmer	Markus Teige	2010	Abiotic	stress	flg22	20497378	Arabidopsis	thaliana		roots
1045	Mehlmer et al., 2010	The Ca(2+) -dependent protein kinase CPK3 is required for MAPK-independent salt-stress acclimation in Arabidopsis	Norbert Mehlmer	Markus Teige	2010	Abiotic	stress	H2O2	20497378	Arabidopsis	thaliana		roots
1045	Mehlmer et al., 2010	The Ca(2+) -dependent protein kinase CPK3 is required for MAPK-independent salt-stress acclimation in Arabidopsis	Norbert Mehlmer	Markus Teige	2010	Abiotic	stress	Heat	20497378	Arabidopsis	thaliana		roots
1045	Mehlmer et al., 2010	The Ca(2+) -dependent protein kinase CPK3 is required for MAPK-independent salt-stress acclimation in Arabidopsis	Norbert Mehlmer	Markus Teige	2010	Abiotic	stress	laminarin	20497378	Arabidopsis	thaliana		roots
1045	Mehlmer et al., 2010	The Ca(2+) -dependent protein kinase CPK3 is required for MAPK-independent salt-stress acclimation in Arabidopsis	Norbert Mehlmer	Markus Teige	2010	Abiotic	stress	Salt	20497378	Arabidopsis	thaliana		roots
1045	Mehlmer et al., 2010	The Ca(2+) -dependent protein kinase CPK3 is required for MAPK-independent salt-stress acclimation in Arabidopsis	Norbert Mehlmer	Markus Teige	2010	Biotic	transformation	plasmid DNA	20497378	Arabidopsis	thaliana		roots
1046	Lin et al., 1996	The open reading frame of bamboo mosaic potexvirus satellite RNA is not essential for its replication and can be replaced with a bacterial gene	N S Lin	N S Lin	1996		extraction	total RNA	8610182	Hordeum	vulgare		NA
1046	Lin et al., 1996	The open reading frame of bamboo mosaic potexvirus satellite RNA is not essential for its replication and can be replaced with a bacterial gene	N S Lin	N S Lin	1996	Biotic	inoculation	RNA	8610182	Hordeum	vulgare		NA
1047	Giesguth et al., 2015	Redox-dependent translocation of the heat shock transcription factor AtHSFA8 from the cytosol to the nucleus in Arabidopsis thaliana	Miriam Giesguth	Karl-Josef Dietz	2015	Abiotic	Heat	40 °C	25666709	Arabidopsis	thaliana		mesophyll
1047	Giesguth et al., 2015	Redox-dependent translocation of the heat shock transcription factor AtHSFA8 from the cytosol to the nucleus in Arabidopsis thaliana	Miriam Giesguth	Karl-Josef Dietz	2015	Abiotic	stress	H2O2	25666709	Arabidopsis	thaliana		mesophyll
1047	Giesguth et al., 2015	Redox-dependent translocation of the heat shock transcription factor AtHSFA8 from the cytosol to the nucleus in Arabidopsis thaliana	Miriam Giesguth	Karl-Josef Dietz	2015	Biotic	transfection	plasmid DNA	25666709	Arabidopsis	thaliana		mesophyll
1048	Dietz et al., 1990	ATP dependence of anion uptake by isolated vacuoles: requirement for excess Mg2+	K J Dietz	C Zink	1990		isolation	vacuole	2141282	Hordeum	vulgare		mesophyll
1048	Dietz et al., 1990	ATP dependence of anion uptake by isolated vacuoles: requirement for excess Mg2+	K J Dietz	C Zink	1990	Abiotic	Mg2+	magnesium gluconate	2141282	Hordeum	vulgare		mesophyll
1049	Liu et al., 2022	Protoplast Dissociation and Transcriptome Analysis Provides Insights to Salt Stress Response in Cotton	Qiankun Liu	Fang Liu	2022	Abiotic	dye	Trypan Blue	35269989	Gossypium	arboreum		roots
1049	Liu et al., 2022	Protoplast Dissociation and Transcriptome Analysis Provides Insights to Salt Stress Response in Cotton	Qiankun Liu	Fang Liu	2022		isolation	RNA	35269989	Gossypium	arboreum		roots
1050	Olin-Fatih, 1996	The morphology, cytology, and C-banded karyotypes of Brassica campestris, B. oleracea, and B. napus plants regenerated from protoplasts	M. Olin-Fatih	M. Olin-Fatih	1996		regeneration	NA	24162299	Brassica	campestris		hypocotyls
1050	Olin-Fatih, 1996	The morphology, cytology, and C-banded karyotypes of Brassica campestris, B. oleracea, and B. napus plants regenerated from protoplasts	M. Olin-Fatih	M. Olin-Fatih	1996		regeneration	NA	24162299	Brassica	napus		hypocotyls
1050	Olin-Fatih, 1996	The morphology, cytology, and C-banded karyotypes of Brassica campestris, B. oleracea, and B. napus plants regenerated from protoplasts	M. Olin-Fatih	M. Olin-Fatih	1996		regeneration	NA	24162299	Brassica	oleracea		hypocotyls
