# Supplementary material for: Protoplast‐Based Functional Genomics and Genome Editing: Progress, Challenges and Applications
Source: Plant Cell Environ. 2026 Jan 11;49(4):2183–99. doi: 10.1111/pce.70375 (PMC12976588; doi:10.1111/pce.70375)
Supplement: Supplementary file 3 — Supplementary Table 2: The research articles which identified xylem cells in their single‐cell transcriptomic datasets. [file PCE-49-2183-s002.xlsx]

## Sheet: Final
Supplementary Table2. The research articles which identified xylem cells in their single-cell transcriptomic datasets
Organ	Species	Cluster annotation of xylem-related cell types	Reference	DOI	scRNA seq platform
Anther	G. hirsutum	Vasculature	Li Y. et al. (2024).	https://doi.org/10.1002/advs.202304017	10x Genomics
Flower	N. attenuata	Xylem	Kang M. et al. (2022).	https://doi.org/10.1111/nph.17992	10x Genomics
Maize ear	Z. mays	Xylem	Xu X. et al. (2021).	https://doi.org/10.1016/j.devcel.2020.12.015	10x Genomics, SMART-Seq
Shoot	P. sativum	Vasculature	Chen X. et al. (2024).	https://doi.org/10.1111/tpj.16487	10x Genomics
Shoot apex	B. rapa	Vasculature	Dai Y. et al. (2024).	https://doi.org/10.1093/hr/uhae214	10x Genomics
	A. thaliana	Xylem	Zhang T. Q. et al. (2021a).	https://doi.org/10.1016/j.devcel.2021.02.021	10x Genomics
	P. trichocarpa	Xylem	Conde D. et al. (2022).	https://doi.org/10.1242/dev.200632	10x Genomics
Leaf	C. roseus	Vasculature	Sun S. et al. (2023).	https://doi.org/10.1038/s41477-022-01291-y	10x Genomics
	A. thaliana	Xylem parenchyma	Liu Z. et al. (2022).	https://doi.org/10.1111/tpj.15719	10x Genomics
	A. thaliana	Xylem	Lopez-Anido C. B. et al. (2021).	https://doi.org/10.1016/j.devcel.2021.03.014	10x Genomics, SMART-seq2
	A. thaliana	Bundle sheath	Tang B. et al. (2023).	https://doi.org/10.1016/j.chom.2023.08.019	10x Genomics
	A. thaliana	Bundle sheath	Zhu J. et al. (2023).	https://doi.org/10.1016/j.celrep.2023.112676	10x Genomics
	Z. mays	Bundle sheath	Tao S. et al. (2022).	https://doi.org/10.3390/genes13020374	10x Genomics
	C. sinensis	Protoxylem	Wang Q. et al. (2022).	https://doi.org/10.1111/pbi.13891	10x Genomics
	F. vesca	Xylem, Xylem parenchyma	Bai Y. et al. (2022).	https://doi.org/10.1093/hr/uhab055	10x Genomics
	M. crystallinum	Xylem	Kirst M. et al. (2024).	https://doi.org/10.21203/rs.3.rs-3783761/v1	10x Genomics
	M. esculenta	Xylem	Zang Y. et al. (2023).	https://doi.org/10.1093/plphys/kiad500	10x Genomics
	A. thaliana	Xylem	Liu W. et al. (2022).	https://doi.org/10.1016/j.xplc.2022.100306	10x Genomics
	A. thaliana	Vasculature	Procko C. et al. (2022).	https://doi.org/10.1093/plcell/koac167	10x Genomics
	A. thaliana	Xylem parenchyma	Tenorio Berrío R. et al. (2021).	https://doi.org/10.1093/plphys/kiab489	10x Genomics
	A. thaliana	Xylem parenchyma	Kim J. Y. et al. (2021).	https://doi.org/10.1093/plcell/koaa060	10x Genomics
	A. thaliana	Xylem parenchyma	Maeda T. et al. (2022).	https://doi.org/10.1093/pcp/pcac167	10x Genomics
	B. rapa	Xylem	Guo X. et al. (2022).	https://doi.org/10.1111/pbi.13919	10x Genomics
	B. rapa	Vasculature	Sun X. et al. (2022).	https://doi.org/10.1186/s13059-022-02834-4	10x Genomics
	C. roseus	Vasculature	Li C. et al. (2023).	https://doi.org/10.1038/s41589-023-01327-0	10x Genomics, Drop-Seq
	Z. mays	Bundle sheath	Bezrutczyk M. et al. (2021).	https://doi.org/10.1093/plcell/koaa055	10x Genomics
Cotyledon	G. bickii	Xylem	Sun Y. et al. (2023).	https://doi.org/10.1016/j.molp.2023.02.005	10x Genomics
Whole seedling	N. tabacum	Vasculature	Jin J. et al. (2024).	https://doi.org/10.1016/j.indcrop.2023.117825	10x Genomics
Root	A. thaliana	Protoxylem, metaxylem	Wendrich J. R. et al. (2020).	https://doi.org/10.1126/science.aay4970	10x Genomics
	T. aestivum	Protoxylem, metaxylem	Zhang L. et al. (2023).	https://doi.org/10.1186/s13059-023-02908-x	10x Genomics
	M. esculenta	Xylem	Song J. et al. (2023).	https://doi.org/10.3389/fpls.2022.1053669	10x Genomics
	A. thaliana	Xylem	Zhang T. Q. et al. (2019).	https://doi.org/10.1016/j.molp.2019.04.004	10x Genomics
	A. thaliana	Xylem	Jean-Baptiste K. et al. (2019).	https://doi.org/10.1105/tpc.18.00785	10x Genomics
	A. thaliana	Xylem	Ryu K. H. et al. (2019).	https://doi.org/10.1104/pp.18.01482	10x Genomics
	A. thaliana	Xylem	Denyer T. et al. (2019).	https://doi.org/10.1016/j.devcel.2019.02.022	10x Genomics
	A. thaliana	Protoxylem	Shulse C. N. et al. (2019).	https://doi.org/10.1016/j.celrep.2019.04.054	Drop-seq
	O. sativa	Metaxylem	Liu Q. et al. (2021).	https://doi.org/10.1016/j.molp.2020.12.014	10x Genomics
	O. sativa	Xylem	Zhang T. Q. et al. (2021b).	https://doi.org/10.1038/s41467-021-22352-4	10x Genomics
	G. arboreum	Xylem	Li P. et al. (2024).	https://doi.org/10.1016/j.xplc.2023.100740	10x Genomics
	G. max	Xylem	Liu Z. et al. (2023).	https://doi.org/10.1038/s41477-023-01387-z	10x Genomics
	M. truncatula	Xylem	Pereira W. J. et al. (2024).	https://doi.org/10.1016/j.celrep.2024.113747	10x Genomics
	A. thaliana	Xylem	Tu X. et al. (2022).	https://doi.org/10.1016/j.xplc.2022.100308	10x Genomics
	A. thaliana	Xylem pole pericycle	Apelt F. et al. (2021).	https://doi.org/10.1093/plphys/kiab537	Drop-seq
	A. thaliana	Protoxylem, metaxylem	Shahan R. et al. (2022).	https://doi.org/10.1016/j.devcel.2022.01.008	10x Genomics
Stem	P. trichocarpa	Multiple xylem cell types	Li H. et al. (2021).	https://doi.org/10.1111/jipb.13159	10x Genomics
			Chen Y. et al. (2021).	https://doi.org/10.1186/s13059-021-02537-2	10x Genomics
			Xie J. et al. (2022).	https://doi.org/10.1111/pbi.13763
			Hsieh J. W. A. et al. (2025).	https://doi.org/10.1016/j.devcel.2025.06.038	10x Genomics
			Tung C. C. et al. (2023).	https://doi.org/10.1186/s13059-022-02845-1	10x Genomics, MARS-seq2.0
