# Supplementary material for: Protoplast‐Based Functional Genomics and Genome Editing: Progress, Challenges and Applications
Source: Plant Cell Environ. 2026 Jan 11;49(4):2183–99. doi: 10.1111/pce.70375 (PMC12976588; doi:10.1111/pce.70375)
Supplement: Supplementary file 4 — Supplementary Table 3: Regeneration conditions. [file PCE-49-2183-s004.xlsx]

## Sheet: Supplementary Table. Regenerati
Supplementary Table3. Regeneration conditions
Species	Clade	Preferred Hormones		Notes	Reference
		Callus initiation	Shoot formation
Nicotiana tabacum	Eudicot (Asterids, Solanales)	1 mg/L NAA, 0.3 mg/L Kinetin	Cytokinin-rich (TDZ preferred)	Efficient regeneration; TDZ promotes rapid shoot formation	Lin et al. 2018
Nicotiana benthamiana	Eudicot (Asterids, Solanales)	1 mg/L NAA, 0.3 mg/L Kinetin	BA instead of TDZ	More recalcitrant; BA required for reliable shoot induction	Hsu et al. 2021a
Brassica oleracea	Eudicot (Rosids, Brassicales)	1 mg/L NAA, 0.3 mg/L Kinetin	3-day pulse of NAA, 2,4-D, and BA	Pulse step is critical; omission reduces regeneration sharply	Hsu et al. 2021b
Solanum peruvianum	Eudicot (Asterids, Solanales)	1 mg/L NAA, 0.3 mg/L Kinetin	Kinetin rather than BA or TDZ	Shoot elongation particularly challenging	Lin et al. 2022a
Salvia miltiorrhiza	Eudicot (Asterids, Lamiales)	1 mg/L 2,4 D, 0.5 mg/L TDZ	TDZ (after alginate-Ca2+ encapsulation)	Alginate–Ca2+encapsulation stabilizes fragile micro-calli from protoplasts	Hsu et al. 2024
Oryza sativa	Monocot (Commelinids, Poales)	2 mg/L 2,4 D	0.5 mg/L BAP, 0.05 mg/L NAA	Requires prior suspension culture; regeneration only possible after embedding these cells	Abdullah et al. 1986
